# Supplementary material for: Ethyl 2-[N-(tert-butyl­sulfin­yl)carbamo­yl]benzoate
Source: Acta Crystallogr Sect E Struct Rep Online. 2011 Nov 19;67(Pt 12):o3350. doi: 10.1107/S1600536811047027 (PMC3238995; doi:10.1107/S1600536811047027)
Supplement: Supplementary file 1 [file e-67-o3350-sup1.cif]

##############################################################################
#                                                                            #
# This CIF contains the data in a paper accepted for publication in          #
# Acta Crystallographica Section E. It conforms to the requirements of       #
# Notes for Authors for Acta Crystallographica Section E, and has been       #
# peer reviewed under the auspices of the IUCr Commission on Journals.       #
#                                                                            #
# Full details of the Crystallographic Information File format               #
# are given in the paper "The Crystallographic Information File (CIF):       #
# a New Standard Archive File for Crystallography" by S. R. Hall, F. H.      #
# Allen and I. D. Brown [Acta Cryst. (1991), A47, 655-685].                  #
#                                                                            #
# The current version of the core CIF dictionary is obtainable from          #
# ftp://ftp.iucr.org/pub/cif_core.dic.                                       #
#                                                                            #
# Software is freely available for graphical display of the structure(s)     #
# in this CIF. For information consult the CIF software page                 #
# http://www.iucr.org/resources/cif/software.                                #
#                                                                            #
# This file may be used for bona fide research purposes within the           #
# scientific community so long as proper attribution is given to the journal # 
# article from which it was obtained.                                        #
#                                                                            #
##############################################################################
data_global
_journal_date_recd_electronic     2011-10-19
_journal_date_accepted     2011-11-07
_journal_name_full     'Acta Crystallographica, Section E'
_journal_year     2011
_journal_volume     67
_journal_issue     12
_journal_page_first     o3350
_journal_page_last     o3350
_journal_paper_category     QO
_journal_coeditor_code     IM2332
_publ_contact_author_name
;
Emmanuel, Gras
;
_publ_contact_author_address
;
CNRS; LCC; 205 route de Narbonne, F-31077 Toulouse, France;
Universit\'e de Toulouse; UPS; INPT; LCC; F31077 Toulouse, France
;
_publ_contact_author_email
;
emmanuel.gras@lcc-toulouse.fr
;
_publ_section_title
;
Ethyl 2-[<i>N</i>-(<i>tert</i>-butylsulfinyl)carbamoyl]benzoate
;
loop_
    _publ_author_name
    _publ_author_footnote
    _publ_author_address
    'Aurelien Honraedt' .
;
CNRS
LCC
205 route de Narbonne
F-31077 Toulouse
France
and
Universit\'e de Toulouse
UPS
INPT
LCC
F31077 Toulouse
France
;
    'Sonia Ladeira' .
;
CNRS
LCC
205 route de Narbonne
F-31077 Toulouse
France
and
Universit\'e de Toulouse
UPS
INPT
LCC
F31077 Toulouse
France
;
    'Thierry Berranger' .
;
Minakem, 145 Chemin des Lilas, F-59310 Beuvry-La-Foret, France
;
    'Emmanuel Gras' .
;
CNRS
LCC
205 route de Narbonne
F-31077 Toulouse
France
and
Universit\'e de Toulouse
UPS
INPT
LCC
F31077 Toulouse
France
;
_iucr_refine_instructions_details
;
TITL aho327 in P2(1)/n           New: P21/c
CELL  0.71073  11.7881   9.0056  16.3296   90.000  120.091   90.000
ZERR     4.00   0.0003   0.0002   0.0004    0.000    0.002    0.000
LATT   1
SYMM  - X, 1/2 + Y, 1/2 - Z
SFAC  C    H    N    O    S
UNIT  56   76   4    16   4
MERG   2
DFIX 0.88 0.01 N1 H101
shel 40 0.83
HTAB
FMAP   2
PLAN   15
ACTA
BOND   $H
L.S.   4
TEMP   -93.00
WGHT    0.050800    0.257600
FVAR       4.95587
C1    1    0.971528    0.833684    0.545344    11.00000    0.05482    0.08337 =
         0.05555    0.01838    0.04076    0.01317
AFIX 137
H1A   2    0.881199    0.846270    0.493406    11.00000   -1.50000
H1B   2    1.028149    0.808087    0.519451    11.00000   -1.50000
H1C   2    1.002097    0.926478    0.581273    11.00000   -1.50000
AFIX   0
C2    1    0.976288    0.712682    0.608896    11.00000    0.04040    0.05027 =
         0.05166   -0.00053    0.03547    0.00164
AFIX  23
H2A   2    0.945103    0.618362    0.573310    11.00000   -1.20000
H2B   2    1.067266    0.698231    0.661395    11.00000   -1.20000
AFIX   0
C3    1    0.873610    0.654833    0.697509    11.00000    0.02114    0.02935 =
         0.02854   -0.00542    0.01280   -0.00695
C4    1    0.790142    0.713562    0.735038    11.00000    0.02440    0.02647 =
         0.02191   -0.00283    0.01191   -0.00291
C5    1    0.799022    0.862533    0.760077    11.00000    0.03791    0.02966 =
         0.03756   -0.00778    0.02389   -0.00964
AFIX  43
H5    2    0.855353    0.926905    0.750694    11.00000   -1.20000
AFIX   0
C6    1    0.726337    0.917562    0.798564    11.00000    0.05329    0.03030 =
         0.05139   -0.01612    0.03533   -0.00867
AFIX  43
H6    2    0.731682    1.019720    0.814615    11.00000   -1.20000
AFIX   0
C7    1    0.646044    0.823551    0.813557    11.00000    0.04584    0.03928 =
         0.04394   -0.01241    0.03252   -0.00346
AFIX  43
H7    2    0.596491    0.861121    0.840313    11.00000   -1.20000
AFIX   0
C8    1    0.637365    0.674641    0.789772    11.00000    0.03174    0.03520 =
         0.02770   -0.00328    0.01916   -0.00551
AFIX  43
H8    2    0.582219    0.610575    0.800631    11.00000   -1.20000
AFIX   0
C9    1    0.708724    0.618453    0.750177    11.00000    0.02147    0.02647 =
         0.01623   -0.00154    0.00731   -0.00136
C10   1    0.688009    0.457129    0.721590    11.00000    0.01960    0.02649 =
         0.02261    0.00076    0.01161   -0.00108
C11   1    0.680336    0.226859    0.525158    11.00000    0.03012    0.02288 =
         0.02800   -0.00088    0.01801    0.00131
C12   1    0.678738    0.351331    0.461797    11.00000    0.04133    0.03669 =
         0.03581    0.00760    0.02720    0.00562
AFIX 137
H12A  2    0.729895    0.321596    0.432232    11.00000   -1.50000
H12B  2    0.717179    0.441019    0.499767    11.00000   -1.50000
H12C  2    0.588109    0.371675    0.412520    11.00000   -1.50000
AFIX   0
C13   1    0.816789    0.200741    0.609749    11.00000    0.03207    0.03406 =
         0.03899    0.00375    0.01797    0.01025
AFIX 137
H13A  2    0.875549    0.166453    0.587461    11.00000   -1.50000
H13B  2    0.812070    0.125289    0.651186    11.00000   -1.50000
H13C  2    0.850490    0.293686    0.644994    11.00000   -1.50000
AFIX   0
C14   1    0.624310    0.083675    0.468999    11.00000    0.04963    0.03392 =
         0.04655   -0.01450    0.02937   -0.00438
AFIX 137
H14A  2    0.533673    0.100682    0.418620    11.00000   -1.50000
H14B  2    0.626092    0.005453    0.511350    11.00000   -1.50000
H14C  2    0.677215    0.053013    0.440990    11.00000   -1.50000
AFIX   0
N1    3    0.637564    0.435153    0.626531    11.00000    0.02631    0.01689 =
         0.02042    0.00153    0.01110   -0.00139
AFIX   2
H101  2    0.617696    0.509856    0.588995    11.00000   -1.20000
AFIX   0
O1    4    0.891983    0.756376    0.645775    11.00000    0.03516    0.03538 =
         0.04067    0.00121    0.02762    0.00066
O2    4    0.920227    0.532066    0.713426    11.00000    0.03066    0.02930 =
         0.05701   -0.00059    0.02746    0.00099
O3    4    0.706813    0.356916    0.776812    11.00000    0.04855    0.02863 =
         0.02673    0.00587    0.01768   -0.00098
O4    4    0.442378    0.308019    0.492095    11.00000    0.02436    0.02415 =
         0.02899   -0.00131    0.00898   -0.00258
S1    5    0.573603    0.270514    0.573906    11.00000    0.02515    0.01767 =
         0.02269    0.00053    0.01277   -0.00142
HKLF    4  1.0  1.00  0.00  0.00  0.00 -1.00  0.00 -1.00  0.00 -1.00
REM  aho327 in P2(1)/n           New: P21/c
REM R1 =  0.0293 for   2334 Fo > 4sig(Fo)  and  0.0352 for all   2744 data
REM    188 parameters refined using      1 restraints
END
WGHT      0.0512      0.2487
REM Highest difference peak  0.503,  deepest hole -0.275,  1-sigma level  0.039
Q1    1   0.5765  0.1817  0.6344  11.00000  0.05    0.50
Q2    1   0.9305  0.7142  0.5221  11.00000  0.05    0.28
Q3    1   0.6266  0.2537  0.5436  11.00000  0.05    0.28
Q4    1   0.6979  0.5490  0.7293  11.00000  0.05    0.22
Q5    1   0.6809  0.2865  0.4980  11.00000  0.05    0.19
Q6    1   0.8259  0.6866  0.7152  11.00000  0.05    0.19
Q7    1   0.6974  0.6394  0.7785  11.00000  0.05    0.19
Q8    1   0.6127  0.3608  0.6043  11.00000  0.05    0.18
Q9    1   0.6451  0.1604  0.4915  11.00000  0.05    0.18
Q10   1   0.7749  0.7866  0.7295  11.00000  0.05    0.18
Q11   1   0.7755  0.6532  0.7599  11.00000  0.05    0.18
Q12   1   0.6595  0.8769  0.7801  11.00000  0.05    0.17
Q13   1   0.8243  0.7646  0.7668  11.00000  0.05    0.16
Q14   1   0.7285  0.6659  0.7186  11.00000  0.05    0.16
Q15   1   0.6896  0.4331  0.6728  11.00000  0.05    0.15
;
data_I
_chemical_name_systematic
;
Ethyl 2-[<i>N</i>-(<i>tert</i>-butylsulfinyl)carbamoyl]benzoate
;
_chemical_formula_moiety     'C14 H19 N O4 S'
_chemical_formula_sum     'C14 H19 N O4 S'
_chemical_formula_iupac     'C14 H19 N O4 S'
_chemical_formula_weight     297.37
_symmetry_cell_setting     monoclinic
_symmetry_space_group_name_H-M     'P 21/c'
_symmetry_space_group_name_Hall     '-P 2ybc'
loop_
    _symmetry_equiv_pos_as_xyz
    'x, y, z'
    '-x, y+1/2, -z+1/2'
    '-x, -y, -z'
    'x, -y-1/2, z-1/2'
_cell_length_a     11.7881(3)
_cell_length_b     9.0056(2)
_cell_length_c     16.3296(4)
_cell_angle_alpha     90
_cell_angle_beta     120.091(2)
_cell_angle_gamma     90
_cell_volume     1499.91(7)
_cell_formula_units_Z     4
_cell_measurement_reflns_used     9878
_cell_measurement_theta_min     2.8744
_cell_measurement_theta_max     29.0363
_cell_measurement_temperature     180(2)
_exptl_crystal_description     block
_exptl_crystal_colour     colourless
_exptl_crystal_size_max     0.4
_exptl_crystal_size_mid     0.25
_exptl_crystal_size_min     0.03
_exptl_crystal_density_diffrn     1.317
_exptl_crystal_density_method     'not measured'
_exptl_crystal_F_000     632
_exptl_absorpt_coefficient_mu     0.228
_exptl_absorpt_correction_type     multi-scan
_exptl_absorpt_process_details
;
(CrysAlis PRO; Oxford Diffraction, 2010)
;
_exptl_absorpt_correction_T_min     0.930
_exptl_absorpt_correction_T_max     0.990
_exptl_special_details
;
1H NMR (CDCl3, 400?MHz): 8.01 (s, 1H); 7.61--7.55 (m, 4H); 4.40 (q, J 7.2?Hz,
 2H); 1.40 (t, J 7.2?Hz, 3H); 1.33 (s, 9H). 13C NMR (CDCl3, 100.6?MHz, T=
 233?K): 171.8; 165.6; 136.1; 132.5; 130.5; 130.1; 129.1; 127.6; 62.0; 57.8;
 22.4; 14.0. MS (DCI, NH3): 315.0; IR (cm-1): 3068; 2971; 1710; 1688; 1428;
 1247; 1062; 885;805; 703. MP: 129--131 \%C.
;
_diffrn_ambient_temperature     180(2)
_diffrn_radiation_type     MoK\a
_diffrn_radiation_wavelength     0.71073
_diffrn_radiation_source     'Enhance (Mo) X-ray Source'
_diffrn_radiation_monochromator     graphite
_diffrn_measurement_device_type     'Oxford-Diffraction Gemini'
_diffrn_measurement_method     '\w scan'
_diffrn_reflns_number     15187
_diffrn_reflns_av_R_equivalents     0.0222
_diffrn_reflns_theta_min     2.88
_diffrn_reflns_theta_max     25.35
_diffrn_reflns_theta_full     25.35
_diffrn_measured_fraction_theta_max     0.998
_diffrn_measured_fraction_theta_full     0.998
_diffrn_reflns_limit_h_min     -14
_diffrn_reflns_limit_h_max     14
_diffrn_reflns_limit_k_min     -10
_diffrn_reflns_limit_k_max     10
_diffrn_reflns_limit_l_min     -19
_diffrn_reflns_limit_l_max     18
_diffrn_standards_number     0
_diffrn_standards_interval_count     0
_diffrn_standards_interval_time     0
_diffrn_standards_decay_%     0
_refine_special_details
;
Refinement of <i>F</i>^2^ against ALL reflections. The weighted <i>R</i>-factor
<i>wR</i> and goodness of fit <i>S</i> are based on <i>F</i>^2^, conventional
<i>R</i>-factors <i>R</i> are based on <i>F</i>, with <i>F</i> set to zero for
negative <i>F</i>^2^. The threshold expression of <i>F</i>^2^ >
\s(<i>F</i>^2^) is used only for calculating <i>R</i>-factors(gt) <i>etc</i>.
and is not relevant to the choice of reflections for refinement.
<i>R</i>-factors based on <i>F</i>^2^ are statistically about twice as large
as those based on <i>F</i>, and <i>R</i>- factors based on ALL data will be
even larger.
;
_reflns_number_total     2744
_reflns_number_gt     2334
_reflns_threshold_expression     I>2s(I)
_refine_ls_structure_factor_coef     Fsqd
_refine_ls_matrix_type     full
_refine_ls_R_factor_all     0.0352
_refine_ls_R_factor_gt     0.0293
_refine_ls_wR_factor_gt     0.0861
_refine_ls_wR_factor_ref     0.0881
_refine_ls_goodness_of_fit_ref     1.115
_refine_ls_restrained_S_all     1.115
_refine_ls_number_reflns     2744
_refine_ls_number_parameters     188
_refine_ls_number_restraints     1
_refine_ls_hydrogen_treatment     mixed
_refine_ls_weighting_scheme     calc
_refine_ls_weighting_details
         'calc w=1/[\s^2^(Fo^2^)+(0.0508P)^2^+0.2576P] where P=(Fo^2^+2Fc^2^)/3'
_atom_sites_solution_hydrogens     geom
_atom_sites_solution_primary     direct
_atom_sites_solution_secondary     difmap
_refine_ls_shift/su_max     0
_refine_ls_shift/su_mean     0
_refine_diff_density_max     0.503
_refine_diff_density_min     -0.275
_refine_ls_extinction_method     none
loop_
    _atom_type_symbol
    _atom_type_description
    _atom_type_scat_dispersion_real
    _atom_type_scat_dispersion_imag
    _atom_type_scat_source
    C C 0.0033 0.0016 'International Tables Vol C Tables 4.2.6.8 and 6.1.1.4'
    H H 0 0 'International Tables Vol C Tables 4.2.6.8 and 6.1.1.4'
    N N 0.0061 0.0033 'International Tables Vol C Tables 4.2.6.8 and 6.1.1.4'
    O O 0.0106 0.006 'International Tables Vol C Tables 4.2.6.8 and 6.1.1.4'
    S S 0.1246 0.1234 'International Tables Vol C Tables 4.2.6.8 and 6.1.1.4'
_computing_data_collection     'CrysAlis PRO (Oxford Diffraction, 2010)'
_computing_cell_refinement     'CrysAlis PRO (Oxford Diffraction, 2010)'
_computing_data_reduction     'CrysAlis PRO (Oxford Diffraction, 2010)'
_computing_structure_solution     'SIR92 (Altomare <i>et al.</i>, 1994)'
_computing_structure_refinement     'SHELXL97 (Sheldrick, 2008)'
_computing_molecular_graphics     'Mercury (Macrae <i>et al.</i>, 2008)'
_computing_publication_material     'WinGX (Farrugia, 1999)'
loop_
    _atom_site_type_symbol
    _atom_site_label
    _atom_site_fract_x
    _atom_site_fract_y
    _atom_site_fract_z
    _atom_site_U_iso_or_equiv
    _atom_site_adp_type
    _atom_site_calc_flag
    _atom_site_refinement_flags
    _atom_site_occupancy
    _atom_site_symmetry_multiplicity
    _atom_site_disorder_assembly
    _atom_site_disorder_group
    C C1 0.9715(2) 0.8337(3) 0.54534(15) 0.0587(6) Uani d . 1 1 . .
    H H1A 0.8812 0.8463 0.4934 0.088 Uiso calc R 1 1 . .
    H H1B 1.0281 0.8081 0.5195 0.088 Uiso calc R 1 1 . .
    H H1C 1.0021 0.9265 0.5813 0.088 Uiso calc R 1 1 . .
    C C2 0.97629(19) 0.7127(2) 0.60890(14) 0.0419(4) Uani d . 1 1 . .
    H H2A 0.9451 0.6184 0.5733 0.05 Uiso calc R 1 1 . .
    H H2B 1.0673 0.6982 0.6614 0.05 Uiso calc R 1 1 . .
    C C3 0.87361(14) 0.65483(17) 0.69751(10) 0.0262(3) Uani d . 1 1 . .
    C C4 0.79014(14) 0.71356(17) 0.73504(10) 0.0241(3) Uani d . 1 1 . .
    C C5 0.79902(17) 0.86253(18) 0.76008(12) 0.0328(4) Uani d . 1 1 . .
    H H5 0.8554 0.9269 0.7507 0.039 Uiso calc R 1 1 . .
    C C6 0.72634(19) 0.9176(2) 0.79856(13) 0.0409(4) Uani d . 1 1 . .
    H H6 0.7317 1.0197 0.8146 0.049 Uiso calc R 1 1 . .
    C C7 0.64604(18) 0.8236(2) 0.81356(12) 0.0386(4) Uani d . 1 1 . .
    H H7 0.5965 0.8611 0.8403 0.046 Uiso calc R 1 1 . .
    C C8 0.63737(16) 0.67464(19) 0.78977(11) 0.0296(4) Uani d . 1 1 . .
    H H8 0.5822 0.6106 0.8006 0.036 Uiso calc R 1 1 . .
    C C9 0.70872(14) 0.61845(16) 0.75018(10) 0.0224(3) Uani d . 1 1 . .
    C C10 0.68801(14) 0.45713(16) 0.72159(10) 0.0224(3) Uani d . 1 1 . .
    C C11 0.68034(15) 0.22686(16) 0.52516(10) 0.0255(3) Uani d . 1 1 . .
    C C12 0.67874(18) 0.35133(19) 0.46180(12) 0.0344(4) Uani d . 1 1 . .
    H H12A 0.7299 0.3216 0.4322 0.052 Uiso calc R 1 1 . .
    H H12B 0.7172 0.441 0.4998 0.052 Uiso calc R 1 1 . .
    H H12C 0.5881 0.3717 0.4125 0.052 Uiso calc R 1 1 . .
    C C13 0.81679(16) 0.20074(19) 0.60975(12) 0.0350(4) Uani d . 1 1 . .
    H H13A 0.8755 0.1665 0.5875 0.052 Uiso calc R 1 1 . .
    H H13B 0.8121 0.1253 0.6512 0.052 Uiso calc R 1 1 . .
    H H13C 0.8505 0.2937 0.645 0.052 Uiso calc R 1 1 . .
    C C14 0.62431(19) 0.08368(19) 0.46900(13) 0.0410(4) Uani d . 1 1 . .
    H H14A 0.5337 0.1007 0.4186 0.062 Uiso calc R 1 1 . .
    H H14B 0.6261 0.0055 0.5114 0.062 Uiso calc R 1 1 . .
    H H14C 0.6772 0.053 0.441 0.062 Uiso calc R 1 1 . .
    N N1 0.63756(12) 0.43515(13) 0.62653(8) 0.0215(3) Uani d D 1 1 . .
    H H101 0.6177(16) 0.5099(14) 0.5890(10) 0.026 Uiso d D 1 1 . .
    O O1 0.89198(11) 0.75638(12) 0.64578(8) 0.0332(3) Uani d . 1 1 . .
    O O2 0.92023(11) 0.53207(12) 0.71343(9) 0.0365(3) Uani d . 1 1 . .
    O O3 0.70681(12) 0.35692(12) 0.77681(7) 0.0352(3) Uani d . 1 1 . .
    O O4 0.44238(10) 0.30802(11) 0.49210(7) 0.0278(3) Uani d . 1 1 . .
    S S1 0.57360(4) 0.27051(4) 0.57391(2) 0.02149(13) Uani d . 1 1 . .
loop_
    _atom_site_aniso_label
    _atom_site_aniso_U_11
    _atom_site_aniso_U_22
    _atom_site_aniso_U_33
    _atom_site_aniso_U_12
    _atom_site_aniso_U_13
    _atom_site_aniso_U_23
    C1 0.0548(13) 0.0834(16) 0.0556(12) 0.0132(12) 0.0408(11) 0.0184(12)
    C2 0.0404(10) 0.0503(11) 0.0517(11) 0.0016(8) 0.0355(9) -0.0005(9)
    C3 0.0211(8) 0.0294(9) 0.0285(8) -0.0069(6) 0.0128(6) -0.0054(6)
    C4 0.0244(8) 0.0265(8) 0.0219(7) -0.0029(6) 0.0119(6) -0.0028(6)
    C5 0.0379(9) 0.0297(9) 0.0376(9) -0.0096(7) 0.0239(8) -0.0078(7)
    C6 0.0533(12) 0.0303(9) 0.0514(11) -0.0087(8) 0.0353(10) -0.0161(8)
    C7 0.0458(11) 0.0393(10) 0.0439(10) -0.0035(8) 0.0325(9) -0.0124(8)
    C8 0.0317(9) 0.0352(9) 0.0277(8) -0.0055(7) 0.0192(7) -0.0033(7)
    C9 0.0215(7) 0.0265(8) 0.0162(7) -0.0014(6) 0.0073(6) -0.0015(6)
    C10 0.0196(7) 0.0265(8) 0.0226(7) -0.0011(6) 0.0116(6) 0.0008(6)
    C11 0.0301(8) 0.0229(8) 0.0280(8) 0.0013(6) 0.0180(7) -0.0009(6)
    C12 0.0413(10) 0.0367(10) 0.0358(9) 0.0056(7) 0.0272(8) 0.0076(7)
    C13 0.0321(9) 0.0341(9) 0.0390(9) 0.0102(7) 0.0180(8) 0.0038(7)
    C14 0.0496(11) 0.0339(9) 0.0465(10) -0.0044(8) 0.0294(9) -0.0145(8)
    N1 0.0263(7) 0.0169(6) 0.0204(6) -0.0014(5) 0.0111(5) 0.0015(5)
    O1 0.0352(7) 0.0354(6) 0.0407(6) 0.0007(5) 0.0276(6) 0.0012(5)
    O2 0.0307(6) 0.0293(6) 0.0570(8) 0.0010(5) 0.0275(6) -0.0006(5)
    O3 0.0486(7) 0.0286(6) 0.0267(6) -0.0010(5) 0.0177(5) 0.0059(5)
    O4 0.0244(6) 0.0241(5) 0.0290(6) -0.0026(4) 0.0090(5) -0.0013(4)
    S1 0.0251(2) 0.01767(19) 0.0227(2) -0.00142(13) 0.01277(16) 0.00053(13)
_geom_special_details
;
All e.s.d.'s (except the e.s.d. in the dihedral angle between two l.s. planes)
are estimated using the full covariance matrix. The cell e.s.d.'s are taken
into account individually in the estimation of e.s.d.'s in distances, angles
and torsion angles; correlations between e.s.d.'s in cell parameters are only
used when they are defined by crystal symmetry. An approximate (isotropic)
treatment of cell e.s.d.'s is used for estimating e.s.d.'s involving l.s.
planes.
;
loop_
    _geom_bond_atom_site_label_1
    _geom_bond_atom_site_label_2
    _geom_bond_site_symmetry_2
    _geom_bond_distance
    _geom_bond_publ_flag
    C1 C2 . 1.486(3) ?
    C1 H1A . 0.98 ?
    C1 H1B . 0.98 ?
    C1 H1C . 0.98 ?
    C2 O1 . 1.451(2) ?
    C2 H2A . 0.99 ?
    C2 H2B . 0.99 ?
    C3 O2 . 1.2036(19) ?
    C3 O1 . 1.3343(19) ?
    C3 C4 . 1.493(2) ?
    C4 C5 . 1.391(2) ?
    C4 C9 . 1.398(2) ?
    C5 C6 . 1.384(2) ?
    C5 H5 . 0.95 ?
    C6 C7 . 1.380(3) ?
    C6 H6 . 0.95 ?
    C7 C8 . 1.386(2) ?
    C7 H7 . 0.95 ?
    C8 C9 . 1.388(2) ?
    C8 H8 . 0.95 ?
    C9 C10 . 1.508(2) ?
    C10 O3 . 1.2150(18) ?
    C10 N1 . 1.3699(19) ?
    C11 C12 . 1.519(2) ?
    C11 C13 . 1.524(2) ?
    C11 C14 . 1.527(2) ?
    C11 S1 . 1.8373(16) ?
    C12 H12A . 0.98 ?
    C12 H12B . 0.98 ?
    C12 H12C . 0.98 ?
    C13 H13A . 0.98 ?
    C13 H13B . 0.98 ?
    C13 H13C . 0.98 ?
    C14 H14A . 0.98 ?
    C14 H14B . 0.98 ?
    C14 H14C . 0.98 ?
    N1 S1 . 1.6898(12) ?
    N1 H101 . 0.860(9) ?
    O4 S1 . 1.4898(11) ?
loop_
    _geom_angle_atom_site_label_1
    _geom_angle_atom_site_label_2
    _geom_angle_atom_site_label_3
    _geom_angle_site_symmetry_1
    _geom_angle_site_symmetry_3
    _geom_angle
    _geom_angle_publ_flag
    C2 C1 H1A . . 109.5 ?
    C2 C1 H1B . . 109.5 ?
    H1A C1 H1B . . 109.5 ?
    C2 C1 H1C . . 109.5 ?
    H1A C1 H1C . . 109.5 ?
    H1B C1 H1C . . 109.5 ?
    O1 C2 C1 . . 107.28(15) ?
    O1 C2 H2A . . 110.3 ?
    C1 C2 H2A . . 110.3 ?
    O1 C2 H2B . . 110.3 ?
    C1 C2 H2B . . 110.3 ?
    H2A C2 H2B . . 108.5 ?
    O2 C3 O1 . . 124.39(15) ?
    O2 C3 C4 . . 124.08(14) ?
    O1 C3 C4 . . 111.52(13) ?
    C5 C4 C9 . . 119.75(14) ?
    C5 C4 C3 . . 119.63(14) ?
    C9 C4 C3 . . 120.52(13) ?
    C6 C5 C4 . . 120.43(15) ?
    C6 C5 H5 . . 119.8 ?
    C4 C5 H5 . . 119.8 ?
    C7 C6 C5 . . 119.79(16) ?
    C7 C6 H6 . . 120.1 ?
    C5 C6 H6 . . 120.1 ?
    C6 C7 C8 . . 120.32(16) ?
    C6 C7 H7 . . 119.8 ?
    C8 C7 H7 . . 119.8 ?
    C7 C8 C9 . . 120.43(15) ?
    C7 C8 H8 . . 119.8 ?
    C9 C8 H8 . . 119.8 ?
    C8 C9 C4 . . 119.29(14) ?
    C8 C9 C10 . . 116.97(14) ?
    C4 C9 C10 . . 123.68(13) ?
    O3 C10 N1 . . 123.21(14) ?
    O3 C10 C9 . . 123.02(13) ?
    N1 C10 C9 . . 113.63(12) ?
    C12 C11 C13 . . 112.22(14) ?
    C12 C11 C14 . . 111.10(13) ?
    C13 C11 C14 . . 110.86(14) ?
    C12 C11 S1 . . 111.09(11) ?
    C13 C11 S1 . . 106.33(10) ?
    C14 C11 S1 . . 104.89(11) ?
    C11 C12 H12A . . 109.5 ?
    C11 C12 H12B . . 109.5 ?
    H12A C12 H12B . . 109.5 ?
    C11 C12 H12C . . 109.5 ?
    H12A C12 H12C . . 109.5 ?
    H12B C12 H12C . . 109.5 ?
    C11 C13 H13A . . 109.5 ?
    C11 C13 H13B . . 109.5 ?
    H13A C13 H13B . . 109.5 ?
    C11 C13 H13C . . 109.5 ?
    H13A C13 H13C . . 109.5 ?
    H13B C13 H13C . . 109.5 ?
    C11 C14 H14A . . 109.5 ?
    C11 C14 H14B . . 109.5 ?
    H14A C14 H14B . . 109.5 ?
    C11 C14 H14C . . 109.5 ?
    H14A C14 H14C . . 109.5 ?
    H14B C14 H14C . . 109.5 ?
    C10 N1 S1 . . 122.17(10) ?
    C10 N1 H101 . . 120.2(11) ?
    S1 N1 H101 . . 115.6(11) ?
    C3 O1 C2 . . 116.06(13) ?
    O4 S1 N1 . . 104.78(6) ?
    O4 S1 C11 . . 106.78(7) ?
    N1 S1 C11 . . 100.38(7) ?
loop_
    _geom_hbond_atom_site_label_D
    _geom_hbond_atom_site_label_H
    _geom_hbond_atom_site_label_A
    _geom_hbond_site_symmetry_A
    _geom_hbond_distance_DH
    _geom_hbond_distance_HA
    _geom_hbond_distance_DA
    _geom_hbond_angle_DHA
    _geom_hbond_publ_flag
    N1 H101 O4 3_666 0.860(10)
                             2.000(10)
                                     2.857(2) 173(2) yes
    C5 H5 O2 2_756 0.9500 2.5900 3.469(3) 155.00 yes
    C13 H13C O2 . 0.9800 2.3700 3.345(2) 174.00 yes
