# Supplementary material for: Ethyl 2-[N-(tert-butyl­sulfin­yl)carbamo­yl]benzoate
Source: Acta Crystallogr Sect E Struct Rep Online. 2011 Nov 19;67(Pt 12):o3350. doi: 10.1107/S1600536811047027 (PMC3238995; doi:10.1107/S1600536811047027)
Supplement: Supplementary file 2 [file e-67-o3350-Isup2.hkl]

# 
# h,k,l, Fc-squared, Fo-squared, sigma(Fo-squared) and status flag 
# 
data_I
_shelx_title ' aho327 in P2(1)/n           New: P21/c' 
_shelx_refln_list_code          4 
_shelx_F_calc_maximum      203.05 
_exptl_crystal_F_000       632.00 
_reflns_d_resolution_high  0.8301 
 
loop_ 
 _symmetry_equiv_pos_as_xyz 
 'x, y, z' 
 '-x, y+1/2, -z+1/2' 
 '-x, -y, -z' 
 'x, -y-1/2, z-1/2' 
 
_cell_length_a    11.7881 
_cell_length_b     9.0056 
_cell_length_c    16.3296 
_cell_angle_alpha  90.000 
_cell_angle_beta  120.091 
_cell_angle_gamma  90.000 
 
_shelx_F_squared_multiplier     1.000 
 
loop_ 
 _refln_index_h 
 _refln_index_k 
 _refln_index_l 
 _refln_F_squared_calc 
 _refln_F_squared_meas 
 _refln_F_squared_sigma 
 _refln_observed_status 
   2   0   0     1805.16     1862.28      9.99 o 
   3   0   0     8385.77     8562.11     24.32 o 
   4   0   0     3225.34     3527.22     15.92 o 
   5   0   0       30.88       43.65      2.98 o 
   6   0   0      177.79      172.29      4.43 o 
   7   0   0      685.52      677.35     20.15 o 
   8   0   0     1292.36     1290.47     35.32 o 
   9   0   0      596.23      593.41     13.46 o 
  10   0   0      118.10      124.76      8.65 o 
  11   0   0       23.18       31.83      7.54 o 
  12   0   0       46.13       38.97      8.29 o 
   2   1   0    10226.19    10297.94     38.46 o 
   3   1   0      399.88      458.49      3.26 o 
   4   1   0      215.52      195.84      2.95 o 
   5   1   0       38.13       60.86      2.66 o 
   6   1   0      298.93      294.60      4.72 o 
   7   1   0      180.33      170.11      3.24 o 
   8   1   0      498.92      548.55      6.17 o 
   9   1   0     1003.32     1008.72      9.58 o 
  10   1   0       60.86       66.32      5.36 o 
  11   1   0      537.38      543.25     10.31 o 
  12   1   0       38.20       37.29      5.71 o 
   0   2   0    18703.85    18397.75     72.94 o 
   1   2   0      222.66      248.49      2.20 o 
   2   2   0     1305.81     1242.87      6.22 o 
   3   2   0     1421.87     1397.85      8.31 o 
   4   2   0       70.59       89.53      1.88 o 
   5   2   0     1444.13     1548.22      7.95 o 
   6   2   0      115.26      110.64      5.21 o 
   7   2   0     1275.03     1229.63      9.53 o 
   8   2   0      548.13      529.69      7.55 o 
   9   2   0      933.00      907.10      9.47 o 
  10   2   0        0.26        4.35      4.41 o 
  11   2   0       46.60       52.01      5.37 o 
  12   2   0       10.79       13.67      5.55 o 
   1   3   0        1.89        3.09      1.24 o 
   2   3   0       28.09       25.08      1.33 o 
   3   3   0        0.76        1.07      0.91 o 
   4   3   0      913.15      880.18      4.67 o 
   5   3   0     1254.16     1267.31      6.95 o 
   6   3   0      372.49      431.83      3.82 o 
   7   3   0        5.83        3.20      1.54 o 
   8   3   0      513.45      523.54      8.26 o 
   9   3   0      739.44      728.80      8.81 o 
  10   3   0       65.44       65.07      4.63 o 
  11   3   0      344.43      352.40      8.41 o 
   0   4   0      180.70      171.27      3.40 o 
   1   4   0        4.33       15.09      1.26 o 
   2   4   0     2797.95     2862.71     11.70 o 
   3   4   0      599.52      587.39      4.34 o 
   4   4   0      412.71      411.42      3.33 o 
   5   4   0      191.50      189.17      2.51 o 
   6   4   0      885.57      870.02      5.17 o 
   7   4   0       43.93       38.88      2.81 o 
   8   4   0      371.30      386.82      5.60 o 
   9   4   0      342.76      337.51      6.62 o 
  10   4   0        0.48       -1.11      3.74 o 
  11   4   0       32.50       27.13      4.93 o 
   1   5   0      606.60      681.75      4.32 o 
   2   5   0     3478.27     3553.79     22.94 o 
   3   5   0      818.53      739.72      5.43 o 
   4   5   0     1140.30     1098.86      7.15 o 
   5   5   0       91.01       99.68      3.09 o 
   6   5   0       78.63       73.84      2.41 o 
   7   5   0       65.41       69.39      4.20 o 
   8   5   0       66.23       60.26      4.19 o 
   9   5   0        0.15        2.17      3.75 o 
  10   5   0      226.40      224.67      6.31 o 
   0   6   0       84.13       82.46      2.18 o 
   1   6   0      329.55      297.88      3.53 o 
   2   6   0       52.82       47.56      3.52 o 
   3   6   0        1.89       -0.32      3.04 o 
   4   6   0       36.16       33.44      3.32 o 
   5   6   0       53.56       44.92      3.13 o 
   6   6   0      431.54      444.67      6.95 o 
   7   6   0      163.56      157.43      5.13 o 
   8   6   0        4.08        7.38      3.89 o 
   9   6   0        2.62        4.47      3.93 o 
  10   6   0       14.94       16.34      4.34 o 
   1   7   0       12.93       11.65      1.88 o 
   2   7   0      441.62      414.25      6.79 o 
   3   7   0     1547.69     1507.54     12.06 o 
   4   7   0      327.09      331.47      5.87 o 
   5   7   0      116.80      123.54      4.40 o 
   6   7   0       36.35       37.86      3.94 o 
   7   7   0        0.13       -0.30      3.78 o 
   8   7   0        0.34        0.25      3.87 o 
   9   7   0        0.02        0.89      4.12 o 
   0   8   0        0.05        2.38      3.82 o 
   1   8   0       19.79       18.76      2.96 o 
   2   8   0        1.36        1.84      3.12 o 
   3   8   0       63.21       62.80      3.98 o 
   4   8   0       21.54       20.68      3.49 o 
   5   8   0       83.64       84.01      4.29 o 
   6   8   0      200.03      204.23      6.49 o 
   7   8   0      263.24      242.60      7.10 o 
   8   8   0       61.62       69.34      5.68 o 
   1   9   0       27.13       24.70      5.58 o 
   2   9   0      774.00      748.14      8.25 o 
   3   9   0       22.10       18.42      4.09 o 
   4   9   0        5.39        7.57      4.01 o 
   5   9   0      161.55      155.92      7.30 o 
   6   9   0      157.68      157.24      7.52 o 
   0  10   0      173.31      193.41     10.71 o 
   1  10   0        0.09       -1.28      5.66 o 
   2  10   0        7.67        9.79      5.01 o 
   3  10   0       57.07       77.01      5.64 o 
   4  10   0      114.24      125.56      7.66 o 
 -12   1   1       36.82       41.75      5.67 o 
 -11   1   1        7.87       10.85      4.76 o 
 -10   1   1        4.29        6.04      4.50 o 
  -9   1   1      241.58      231.68      4.30 o 
  -8   1   1       17.61       16.64      2.31 o 
  -7   1   1       18.93       19.81      2.88 o 
  -6   1   1       14.60       25.99      2.85 o 
  -5   1   1       44.38       43.67      2.27 o 
  -4   1   1     3270.50     3377.64     10.00 o 
  -3   1   1     1056.83     1036.33      4.66 o 
  -2   1   1      347.86      369.94      3.18 o 
  -1   1   1     5545.17     5330.70     60.31 o 
   1   1   1      759.15      856.73      4.74 o 
   2   1   1      820.26      744.36      7.17 o 
   3   1   1     1506.51     1529.93      8.81 o 
   4   1   1     1585.20     1770.79      6.59 o 
   5   1   1      182.68      189.49      3.40 o 
   6   1   1      364.16      385.73      4.69 o 
   7   1   1       10.20        9.46      1.38 o 
   8   1   1       74.43       74.11      3.65 o 
   9   1   1        0.90        4.02      4.40 o 
  10   1   1       27.86       28.72      4.89 o 
  11   1   1       12.19        7.92      5.06 o 
 -12   2   1        2.23        2.83      4.87 o 
 -11   2   1        2.18        2.07      4.63 o 
 -10   2   1       41.82       46.02      3.95 o 
  -9   2   1       10.85       10.44      3.37 o 
  -8   2   1        4.93        1.58      3.12 o 
  -7   2   1       12.19        7.07      2.85 o 
  -6   2   1       71.34       74.95      2.48 o 
  -5   2   1        1.43        5.43      1.80 o 
  -4   2   1     1121.87     1240.97      5.64 o 
  -3   2   1      509.16      438.94      4.17 o 
  -2   2   1     1568.01     1554.38     10.23 o 
  -1   2   1     2657.58     2676.92      9.75 o 
   0   2   1      419.48      412.86      2.51 o 
   1   2   1      661.63      542.13      3.82 o 
   2   2   1      299.32      347.94      2.37 o 
   3   2   1      809.33      909.09      5.59 o 
   4   2   1       14.82       21.71      1.22 o 
   5   2   1       52.53       59.00      1.76 o 
   6   2   1        0.13        1.72      0.92 o 
   7   2   1        4.47        2.67      2.14 o 
   8   2   1       31.54       28.84      3.36 o 
   9   2   1        0.01       -1.97      4.13 o 
  10   2   1       38.20       40.60      5.04 o 
  11   2   1       18.95       15.45      4.85 o 
 -12   3   1        0.01        1.30      6.04 o 
 -11   3   1      103.08      120.03      7.71 o 
 -10   3   1      226.72      229.32      5.85 o 
  -9   3   1       45.09       40.20      3.73 o 
  -8   3   1      817.67      806.40      8.51 o 
  -7   3   1      701.17      674.03      6.32 o 
  -6   3   1       74.73       83.58      2.33 o 
  -5   3   1        0.90        1.90      1.44 o 
  -4   3   1        4.24        2.90      1.39 o 
  -3   3   1       63.30       88.36      1.87 o 
  -2   3   1     1414.04     1451.20      5.39 o 
  -1   3   1     2578.23     2503.71     10.92 o 
   0   3   1      449.56      460.48      2.44 o 
   1   3   1     1609.08     1597.59      8.26 o 
   2   3   1        5.23        8.70      1.26 o 
   3   3   1      390.24      441.31      3.16 o 
   4   3   1       62.71       56.12      1.65 o 
   5   3   1      135.21      113.39      2.20 o 
   6   3   1     1148.33     1139.54      7.05 o 
   7   3   1      100.72       85.53      3.31 o 
   8   3   1       23.75       24.14      2.99 o 
   9   3   1      395.82      384.22      7.66 o 
  10   3   1        0.12        0.51      3.55 o 
  11   3   1        8.11       10.73      4.90 o 
 -11   4   1        4.23        2.74      4.70 o 
 -10   4   1       11.93       14.03      3.88 o 
  -9   4   1       48.89       45.10      4.07 o 
  -8   4   1        5.46        2.57      2.57 o 
  -7   4   1       89.26       86.62      3.17 o 
  -6   4   1      367.81      358.19      8.36 o 
  -5   4   1        0.70        1.97      1.22 o 
  -4   4   1       70.69       87.28      2.35 o 
  -3   4   1        1.28        0.22      1.63 o 
  -2   4   1      619.41      685.74      4.85 o 
  -1   4   1       11.74       11.10      1.10 o 
   0   4   1      813.50      937.44      3.81 o 
   1   4   1      141.48      210.43      2.27 o 
   2   4   1      733.77      714.72      7.97 o 
   3   4   1      212.63      185.09      2.63 o 
   4   4   1        9.10        9.15      1.31 o 
   5   4   1      214.29      221.24      3.27 o 
   6   4   1      448.84      434.66      4.47 o 
   7   4   1      273.96      267.58      4.73 o 
   8   4   1      270.71      256.10      4.95 o 
   9   4   1       16.62       15.04      3.65 o 
  10   4   1       10.92       11.72      4.54 o 
  11   4   1       14.61        9.70      4.96 o 
 -11   5   1        6.43        4.37      4.89 o 
 -10   5   1      193.08      192.93      6.00 o 
  -9   5   1      197.72      192.12      5.59 o 
  -8   5   1       36.77       37.72      3.89 o 
  -7   5   1      471.30      465.05      6.88 o 
  -6   5   1      804.29      762.98     10.37 o 
  -5   5   1        0.06        0.51      1.37 o 
  -4   5   1      122.40      115.43      2.79 o 
  -3   5   1      207.39      208.51      3.74 o 
  -2   5   1      566.49      487.44      5.37 o 
  -1   5   1     1506.57     1444.08      4.90 o 
   0   5   1      782.62      796.07      3.95 o 
   1   5   1      516.49      479.34      4.95 o 
   2   5   1     1521.97     1624.82     19.09 o 
   3   5   1        5.41        3.78      1.03 o 
   4   5   1      228.14      224.61      3.65 o 
   5   5   1      915.63      794.76     13.27 o 
   6   5   1      207.30      206.45      3.82 o 
   7   5   1      174.92      166.40      5.13 o 
   8   5   1      109.55      119.88      4.97 o 
   9   5   1       35.78       37.26      4.19 o 
  10   5   1        5.61        1.88      4.92 o 
 -10   6   1        0.03        1.78      4.19 o 
  -9   6   1        0.02        1.72      3.70 o 
  -8   6   1       72.59       71.40      4.41 o 
  -7   6   1       18.51       21.65      3.67 o 
  -6   6   1        1.71        2.01      3.29 o 
  -5   6   1       32.89       44.05      3.42 o 
  -4   6   1      653.24      614.86      8.04 o 
  -3   6   1      582.75      576.20      6.40 o 
  -2   6   1       16.68       15.51      1.53 o 
  -1   6   1      833.99      811.02      4.05 o 
   0   6   1       41.38       58.76      2.04 o 
   1   6   1      578.59      570.36      5.78 o 
   2   6   1      208.02      236.10      5.08 o 
   3   6   1        0.90        2.21      3.01 o 
   4   6   1        3.06        2.02      2.55 o 
   5   6   1      243.18      230.12      4.54 o 
   6   6   1        2.81        5.27      3.49 o 
   7   6   1     1051.55     1053.54     10.69 o 
   8   6   1       20.56       15.59      3.96 o 
   9   6   1       34.34       31.87      4.26 o 
  -9   7   1       79.29       75.94      4.92 o 
  -8   7   1        1.79        2.39      3.84 o 
  -7   7   1      122.29      117.08      4.87 o 
  -6   7   1     1712.88     1717.75     13.12 o 
  -5   7   1      156.77      157.14      4.72 o 
  -4   7   1      780.96      762.38     10.13 o 
  -3   7   1      208.63      215.03      5.58 o 
  -2   7   1     1070.03     1046.73      8.67 o 
  -1   7   1      239.95      227.26      4.20 o 
   0   7   1      258.16      260.87      3.50 o 
   1   7   1      299.69      276.68      5.21 o 
   2   7   1      127.11      141.51      4.27 o 
   3   7   1       47.80       54.53      3.54 o 
   4   7   1      280.91      267.62      5.41 o 
   5   7   1      385.70      358.02      5.74 o 
   6   7   1        9.79        7.46      3.72 o 
   7   7   1      358.82      386.83      8.46 o 
   8   7   1      156.98      162.81      5.81 o 
   9   7   1        6.78        6.42      4.23 o 
  -8   8   1      103.16      104.48      6.78 o 
  -7   8   1       47.81       44.17      5.71 o 
  -6   8   1      650.05      683.66      9.94 o 
  -5   8   1       74.68       79.07      4.25 o 
  -4   8   1     1249.28     1268.91     10.78 o 
  -3   8   1      156.51      148.76      5.42 o 
  -2   8   1      242.88      221.47      5.87 o 
  -1   8   1       20.82       26.03      3.65 o 
   0   8   1       24.50       28.97      2.93 o 
   1   8   1        2.53        2.33      3.04 o 
   2   8   1      393.94      373.19      5.99 o 
   3   8   1      516.84      520.58      7.71 o 
   4   8   1       18.73       21.49      3.43 o 
   5   8   1      256.59      247.44      6.74 o 
   6   8   1       86.90       79.75      5.19 o 
   7   8   1      198.52      220.11      6.41 o 
  -7   9   1      115.95      121.87      7.20 o 
  -6   9   1      270.90      286.16      8.85 o 
  -5   9   1        2.96        5.40      4.19 o 
  -4   9   1      240.66      244.35      6.80 o 
  -3   9   1       52.82       57.46      4.71 o 
  -2   9   1      473.08      494.05      8.32 o 
  -1   9   1       60.20       53.26      5.34 o 
   0   9   1       39.06       34.38      7.08 o 
   1   9   1       62.74       66.54      5.87 o 
   2   9   1      108.95      123.73      4.82 o 
   3   9   1       42.87       42.23      3.80 o 
   4   9   1       38.32       40.85      4.69 o 
   5   9   1      705.28      781.74     12.78 o 
   6   9   1      235.49      248.43      8.59 o 
  -5  10   1      354.43      371.45      9.81 o 
  -4  10   1      519.86      556.70     11.26 o 
  -3  10   1       75.23       66.58      5.56 o 
  -2  10   1       30.21       37.18      4.96 o 
  -1  10   1        9.35        7.68      5.74 o 
   0  10   1        2.60       -1.71      4.75 o 
   1  10   1      143.96      152.52      8.14 o 
   2  10   1      274.04      285.90      9.86 o 
   3  10   1      478.43      527.02     13.49 o 
   4  10   1      236.53      230.51     10.50 o 
 -12   0   2       10.74       14.34      7.47 o 
 -11   0   2       36.33       36.61      7.22 o 
 -10   0   2     2050.79     2082.77     21.28 o 
  -9   0   2     1044.74     1076.05     19.68 o 
  -8   0   2      391.94      394.52      7.22 o 
  -7   0   2      981.44     1001.96     13.74 o 
  -6   0   2        0.24        5.24      4.80 o 
  -5   0   2     2060.03     2115.90     12.93 o 
  -4   0   2      886.31      876.09      6.78 o 
  -3   0   2     8249.47     8680.07     24.54 o 
  -2   0   2     5031.58     4914.90     22.09 o 
   1   0   2      297.07      327.76      3.54 o 
   2   0   2    25982.22    25680.06    211.53 o 
   3   0   2     6878.21     7173.46     23.86 o 
   4   0   2      820.48      930.32      9.63 o 
   5   0   2     3174.04     3085.85     12.52 o 
   6   0   2      100.27      106.25      3.10 o 
   7   0   2      593.32      541.52      9.33 o 
   8   0   2       73.43       53.67      6.67 o 
   9   0   2        1.51        1.76      6.59 o 
  10   0   2        2.06        2.33      6.64 o 
  11   0   2       95.41      108.72      9.45 o 
 -12   1   2      257.65      258.27      8.21 o 
 -11   1   2        4.45        5.00      4.58 o 
 -10   1   2        1.60        2.26      3.29 o 
  -9   1   2      350.43      362.00      5.28 o 
  -8   1   2     1438.49     1442.13     10.58 o 
  -7   1   2       32.27       33.82      3.06 o 
  -6   1   2       67.79       92.55      3.49 o 
  -5   1   2      164.31      140.88      3.20 o 
  -4   1   2     1074.66     1083.21      5.58 o 
  -3   1   2       37.13       68.24      2.01 o 
  -2   1   2     4229.77     4038.68     20.86 o 
  -1   1   2      105.80       90.05      1.74 o 
   0   1   2      247.95      258.83      3.14 o 
   1   1   2    41231.04    38829.98    285.21 o 
   2   1   2       10.28        9.02      1.40 o 
   3   1   2      303.44      219.28      2.29 o 
   4   1   2       88.69      126.24      2.57 o 
   5   1   2     3513.64     3768.72     16.60 o 
   6   1   2      285.94      320.01      4.84 o 
   7   1   2      196.65      203.19      5.79 o 
   8   1   2      168.65      154.31      5.83 o 
   9   1   2      127.71      111.39      5.69 o 
  10   1   2      244.80      234.58      7.91 o 
  11   1   2        3.90        6.29      5.10 o 
 -12   2   2        6.71        8.59      4.79 o 
 -11   2   2       16.37       13.67      4.68 o 
 -10   2   2      758.33      750.90      9.15 o 
  -9   2   2      655.05      652.91      8.73 o 
  -8   2   2     3531.28     3537.74     32.12 o 
  -7   2   2     1112.63     1188.63      9.22 o 
  -6   2   2        1.27        0.43      1.72 o 
  -5   2   2     2500.74     2744.36     19.57 o 
  -4   2   2     3420.18     3539.67     13.44 o 
  -3   2   2      376.46      347.35      2.35 o 
  -2   2   2      101.03      126.22      1.48 o 
  -1   2   2     3104.48     2978.48     10.17 o 
   0   2   2     4311.84     4354.72     18.06 o 
   1   2   2      100.92      123.67      1.80 o 
   2   2   2     3621.19     3809.88     11.60 o 
   3   2   2     1980.28     2172.79     13.87 o 
   4   2   2      793.15      819.40      8.40 o 
   5   2   2      147.63      129.08      2.27 o 
   6   2   2     1300.11     1258.08     10.87 o 
   7   2   2      725.33      707.93      8.68 o 
   8   2   2      264.37      253.95      5.44 o 
   9   2   2       24.74       27.31      4.63 o 
  10   2   2      283.25      300.40      7.33 o 
  11   2   2       61.62       62.73      4.89 o 
 -12   3   2      124.24      123.84      8.06 o 
 -11   3   2      194.43      199.13     11.44 o 
 -10   3   2      417.37      418.64      7.58 o 
  -9   3   2      186.63      187.35      5.13 o 
  -8   3   2      828.08      826.56      8.44 o 
  -7   3   2      826.24      814.86      6.74 o 
  -6   3   2      336.15      302.01      5.14 o 
  -5   3   2      289.05      249.05      3.14 o 
  -4   3   2      169.99      177.91      1.77 o 
  -3   3   2      228.10      253.48      2.55 o 
  -2   3   2        0.28        1.85      1.09 o 
  -1   3   2     1719.56     1765.57      9.32 o 
   0   3   2       51.81       49.61      1.50 o 
   1   3   2     1491.72     1481.18      5.35 o 
   2   3   2      693.74      709.77      3.83 o 
   3   3   2      185.24      171.38      2.71 o 
   4   3   2      110.55      102.73      2.44 o 
   5   3   2      432.98      481.77      5.82 o 
   6   3   2      104.95      105.01      2.17 o 
   7   3   2      114.70      124.12      3.72 o 
   8   3   2      490.23      468.44      6.29 o 
   9   3   2      178.34      179.09      5.33 o 
  10   3   2      317.98      349.41      8.34 o 
  11   3   2        0.35       -0.13      5.01 o 
 -12   4   2      142.91      145.84      7.35 o 
 -11   4   2       26.50       25.86      4.18 o 
 -10   4   2      102.18       99.83      4.74 o 
  -9   4   2      343.29      336.08      6.41 o 
  -8   4   2      248.21      233.95      4.45 o 
  -7   4   2     1183.81     1185.75      7.90 o 
  -6   4   2       50.55       42.81      2.37 o 
  -5   4   2      102.83      121.31      2.39 o 
  -4   4   2      161.98      161.45      3.06 o 
  -3   4   2     1149.75     1069.92      6.66 o 
  -2   4   2        1.48        7.98      1.04 o 
  -1   4   2     7756.32     8053.69     31.78 o 
   0   4   2     1766.81     1986.87     10.65 o 
   1   4   2       90.44      107.39      2.09 o 
   2   4   2     1577.59     1628.83      7.64 o 
   3   4   2     1301.36     1360.54      7.33 o 
   4   4   2        8.92        4.35      1.86 o 
   5   4   2      209.40      213.86      3.84 o 
   6   4   2      207.49      203.03      4.15 o 
   7   4   2      548.40      542.37      6.42 o 
   8   4   2       29.32       34.26      3.18 o 
   9   4   2      200.70      206.26      6.70 o 
  10   4   2      106.86      106.94      5.96 o 
 -11   5   2      316.04      307.77      7.16 o 
 -10   5   2        8.59        9.84      3.83 o 
  -9   5   2       87.22       86.19      4.50 o 
  -8   5   2       26.60       21.56      3.53 o 
  -7   5   2      271.35      265.92      5.46 o 
  -6   5   2      110.20       99.99      3.29 o 
  -5   5   2     1887.58     1886.29     11.08 o 
  -4   5   2        4.13        6.34      2.06 o 
  -3   5   2     1254.25     1259.29      8.37 o 
  -2   5   2       33.46       35.82      1.23 o 
  -1   5   2      902.58      944.92      8.63 o 
   0   5   2      546.59      523.01      3.41 o 
   1   5   2     1921.39     1787.15      8.13 o 
   2   5   2        8.11        6.01      1.37 o 
   3   5   2       91.45       91.83      1.76 o 
   4   5   2       16.33       19.70      1.20 o 
   5   5   2      305.65      338.39      4.54 o 
   6   5   2        5.28        6.39      3.49 o 
   7   5   2      584.30      597.29      8.09 o 
   8   5   2      312.03      322.33      6.72 o 
   9   5   2      138.44      147.10      5.55 o 
  10   5   2       25.65       29.80      5.26 o 
 -10   6   2       68.35       62.24      4.75 o 
  -9   6   2       45.66       43.80      4.24 o 
  -8   6   2       17.93       23.21      3.76 o 
  -7   6   2        0.03        0.18      3.29 o 
  -6   6   2        0.47        2.48      3.20 o 
  -5   6   2      100.44      110.21      4.54 o 
  -4   6   2      368.49      382.12      5.57 o 
  -3   6   2      255.05      260.58      3.19 o 
  -2   6   2      528.38      498.31      3.21 o 
  -1   6   2     1173.89     1142.47      6.33 o 
   0   6   2      513.65      508.65      3.83 o 
   1   6   2       28.11       25.50      1.96 o 
   2   6   2      536.60      513.44      9.68 o 
   3   6   2      771.30      698.71      5.98 o 
   4   6   2      526.68      512.67      6.01 o 
   5   6   2       16.61       18.16      3.54 o 
   6   6   2        6.91       11.96      3.67 o 
   7   6   2       11.56       10.73      3.82 o 
   8   6   2        8.27       11.50      3.96 o 
   9   6   2       18.22       22.51      4.35 o 
 -10   7   2       92.77       98.14      6.90 o 
  -9   7   2      109.22      102.19      5.12 o 
  -8   7   2        0.56       -1.70      3.68 o 
  -7   7   2      508.32      537.62      8.68 o 
  -6   7   2     1000.55      958.32     10.88 o 
  -5   7   2      535.97      539.89      8.21 o 
  -4   7   2        5.16        4.42      3.69 o 
  -3   7   2        9.88        7.53      2.94 o 
  -2   7   2      102.45      101.14      1.92 o 
  -1   7   2       29.89       32.96      1.87 o 
   0   7   2        8.02        8.96      2.61 o 
   1   7   2      393.68      358.51      7.23 o 
   2   7   2      944.17      934.43      8.20 o 
   3   7   2       13.81       17.01      3.23 o 
   4   7   2      283.14      292.53      5.59 o 
   5   7   2       97.11      105.04      4.75 o 
   6   7   2        4.27        5.43      3.79 o 
   7   7   2       46.62       44.80      4.52 o 
   8   7   2      338.49      348.77      7.60 o 
  -8   8   2        0.02        0.16      5.15 o 
  -7   8   2       37.86       47.71      5.56 o 
  -6   8   2      128.85      132.63      8.01 o 
  -5   8   2       11.52       11.32      4.02 o 
  -4   8   2       21.51       24.57      4.21 o 
  -3   8   2       29.14       28.96      4.08 o 
  -2   8   2        6.31        9.34      3.69 o 
  -1   8   2       43.10       40.38      2.84 o 
   0   8   2        9.11        7.82      2.55 o 
   1   8   2       14.82       17.94      3.02 o 
   2   8   2        0.49        0.16      3.26 o 
   3   8   2      342.80      345.29      6.42 o 
   4   8   2      128.15      130.28      5.59 o 
   5   8   2       73.32       71.67      5.07 o 
   6   8   2       33.61       36.46      4.84 o 
   7   8   2       82.19       74.03      5.07 o 
  -7   9   2       83.08       74.36      6.34 o 
  -6   9   2       90.80       87.17      6.34 o 
  -5   9   2      399.63      398.54      8.83 o 
  -4   9   2       13.23       12.51      4.21 o 
  -3   9   2      267.47      264.87      6.85 o 
  -2   9   2      244.37      222.51      6.27 o 
  -1   9   2       80.75       71.23      5.54 o 
   0   9   2       83.63       71.17      6.42 o 
   1   9   2       85.84       93.56      5.61 o 
   2   9   2        5.66        6.26      3.54 o 
   3   9   2      259.06      236.82      5.98 o 
   4   9   2      183.74      171.56      6.52 o 
   5   9   2        0.55        0.75      4.65 o 
   6   9   2        1.52        5.00      4.81 o 
  -5  10   2       33.37       38.47      5.80 o 
  -4  10   2        3.40        7.38      5.30 o 
  -3  10   2       71.45       69.98      6.13 o 
  -2  10   2        4.02        8.56      4.64 o 
  -1  10   2       33.72       23.71      5.19 o 
   0  10   2       78.53       75.42      5.91 o 
   1  10   2        9.52       11.10      5.45 o 
   2  10   2       17.55       10.20      5.70 o 
   3  10   2      131.24      120.72      8.65 o 
 -13   1   3        0.42        0.87      5.09 o 
 -12   1   3       46.67       45.33      5.64 o 
 -11   1   3        2.58        3.34      4.60 o 
 -10   1   3        0.47        0.83      3.33 o 
  -9   1   3      188.56      197.69      5.19 o 
  -8   1   3      152.68      142.56      4.73 o 
  -7   1   3      855.78      855.82      7.83 o 
  -6   1   3      672.42      700.54      7.79 o 
  -5   1   3      137.87      138.02      3.56 o 
  -4   1   3     6489.49     6542.96     24.71 o 
  -3   1   3     2015.88     2050.06      7.30 o 
  -2   1   3      490.82      471.08      3.33 o 
  -1   1   3      184.62      198.02      2.69 o 
   0   1   3     4326.94     4146.40      7.54 o 
   1   1   3     1706.00     1867.75     10.67 o 
   2   1   3      198.27      190.25      2.12 o 
   3   1   3      183.00      186.35      2.05 o 
   4   1   3      307.85      295.72      3.86 o 
   5   1   3        0.01        2.11      2.32 o 
   6   1   3      366.27      375.77      6.74 o 
   7   1   3        6.48       10.73      4.02 o 
   8   1   3      111.61      107.16      5.47 o 
   9   1   3      204.12      197.31      6.88 o 
  10   1   3        1.49        1.35      4.68 o 
  11   1   3       34.22       35.79      5.62 o 
 -13   2   3        1.79        0.28      6.62 o 
 -12   2   3       11.83        8.51      4.78 o 
 -11   2   3       63.19       62.85      4.39 o 
 -10   2   3        3.84        0.68      3.41 o 
  -9   2   3       11.59        9.10      3.47 o 
  -8   2   3      697.13      683.25      7.79 o 
  -7   2   3        1.17        1.60      2.79 o 
  -6   2   3      857.09      846.25      6.41 o 
  -5   2   3      341.22      318.43      3.52 o 
  -4   2   3        8.87       16.28      1.47 o 
  -3   2   3      586.54      605.76      3.68 o 
  -2   2   3     9165.32     8770.11     32.00 o 
  -1   2   3      544.88      554.05      3.43 o 
   0   2   3        0.04        1.68      1.45 o 
   1   2   3     1181.66     1245.48      5.53 o 
   2   2   3       28.87       23.45      1.52 o 
   3   2   3      631.19      687.46      4.53 o 
   4   2   3     1376.04     1351.96      8.90 o 
   5   2   3       45.45       38.09      2.27 o 
   6   2   3       27.84       18.54      1.48 o 
   7   2   3        7.56        6.94      3.52 o 
   8   2   3       18.56       21.02      3.99 o 
   9   2   3       12.09       14.76      3.80 o 
  10   2   3       62.43       61.13      4.66 o 
 -12   3   3        5.67        9.99      6.32 o 
 -11   3   3      550.36      549.34      8.42 o 
 -10   3   3       40.14       39.94      3.81 o 
  -9   3   3      133.81      134.68      4.65 o 
  -8   3   3      242.60      237.84      5.06 o 
  -7   3   3       29.71       32.52      2.13 o 
  -6   3   3      430.13      456.21      5.46 o 
  -5   3   3     1417.72     1430.26     11.06 o 
  -4   3   3      387.95      353.19      2.65 o 
  -3   3   3     1029.29     1067.79      4.03 o 
  -2   3   3      294.20      305.08      3.47 o 
  -1   3   3        4.78        1.97      1.03 o 
   0   3   3      916.88     1116.18      6.41 o 
   1   3   3     4866.51     5134.09     15.39 o 
   2   3   3       25.60       50.21      1.45 o 
   3   3   3      978.05      973.28      6.05 o 
   4   3   3      367.35      326.33      4.05 o 
   5   3   3      160.59      145.37      3.67 o 
   6   3   3       32.70       34.13      2.82 o 
   7   3   3        0.02       -0.31      2.62 o 
   8   3   3      266.61      285.37      6.04 o 
   9   3   3       42.07       46.26      4.08 o 
  10   3   3       22.41       18.04      4.72 o 
 -12   4   3        0.39        0.72      4.75 o 
 -11   4   3       21.25       16.56      3.88 o 
 -10   4   3       15.30       15.68      3.80 o 
  -9   4   3      352.29      337.70      5.36 o 
  -8   4   3        0.03        1.89      2.38 o 
  -7   4   3      521.62      533.21      4.97 o 
  -6   4   3       38.00       46.42      2.07 o 
  -5   4   3      556.39      561.89      7.18 o 
  -4   4   3      177.02      135.80      3.39 o 
  -3   4   3      393.63      403.02      3.59 o 
  -2   4   3       35.79       61.21      1.47 o 
  -1   4   3       24.09       46.01      1.87 o 
   0   4   3       87.16      105.42      2.26 o 
   1   4   3      862.09      843.20      5.43 o 
   2   4   3      177.69      197.34      3.64 o 
   3   4   3       58.69       66.86      1.88 o 
   4   4   3       10.23        8.38      1.88 o 
   5   4   3      796.05      804.05      9.81 o 
   6   4   3      768.58      726.10      7.08 o 
   7   4   3      152.00      145.11      4.15 o 
   8   4   3       34.68       26.97      4.49 o 
   9   4   3        9.12        4.88      4.52 o 
  10   4   3        3.52        0.04      4.58 o 
 -11   5   3      335.05      343.34      7.30 o 
 -10   5   3      396.93      406.33      7.37 o 
  -9   5   3       32.96       32.98      3.88 o 
  -8   5   3      364.81      383.77      6.42 o 
  -7   5   3       56.77       53.16      4.17 o 
  -6   5   3      127.80      113.61      4.45 o 
  -5   5   3       89.55       96.88      3.36 o 
  -4   5   3        8.84        6.61      2.01 o 
  -3   5   3      950.99      883.60     11.15 o 
  -2   5   3      910.53      897.46      4.00 o 
  -1   5   3      109.52       85.60      2.00 o 
   0   5   3      100.75      106.88      2.40 o 
   1   5   3     1636.82     1765.13     15.18 o 
   2   5   3      294.32      236.06      2.71 o 
   3   5   3       16.08       18.89      1.46 o 
   4   5   3      125.81      111.49      2.24 o 
   5   5   3      722.99      724.02      6.02 o 
   6   5   3      775.35      782.94      8.85 o 
   7   5   3       22.64       20.70      3.72 o 
   8   5   3      223.38      214.22      6.76 o 
   9   5   3       20.55       19.54      4.81 o 
 -11   6   3        8.17        2.60      4.90 o 
 -10   6   3       47.51       46.68      4.45 o 
  -9   6   3       58.51       62.34      4.32 o 
  -8   6   3       50.97       43.83      3.91 o 
  -7   6   3      137.99      134.79      4.55 o 
  -6   6   3      130.66      119.77      4.84 o 
  -5   6   3      592.63      584.19      6.77 o 
  -4   6   3      252.71      252.02      3.03 o 
  -3   6   3       92.63       94.63      2.06 o 
  -2   6   3      745.19      736.30      3.98 o 
  -1   6   3      941.33      901.63      5.06 o 
   0   6   3      693.62      649.87      5.53 o 
   1   6   3        2.67        3.53      1.81 o 
   2   6   3      112.73      115.09      2.64 o 
   3   6   3      108.87      118.77      3.09 o 
   4   6   3        4.19        3.15      2.02 o 
   5   6   3       97.24       96.00      4.58 o 
   6   6   3     1043.69     1008.64     10.46 o 
   7   6   3        0.22       -0.31      4.22 o 
   8   6   3       92.68       92.66      5.64 o 
 -10   7   3      111.10      123.76      7.19 o 
  -9   7   3       20.36       16.67      4.47 o 
  -8   7   3      353.01      362.54      9.14 o 
  -7   7   3      179.24      167.52      5.64 o 
  -6   7   3       37.14       36.33      4.41 o 
  -5   7   3       52.13       50.91      4.34 o 
  -4   7   3       73.41       67.02      2.95 o 
  -3   7   3     3033.56     2929.90     17.57 o 
  -2   7   3     2552.87     2453.17     12.26 o 
  -1   7   3       79.87       86.23      2.14 o 
   0   7   3      104.55       94.55      4.57 o 
   1   7   3      511.73      490.63      6.55 o 
   2   7   3      185.14      174.46      4.37 o 
   3   7   3        0.35        1.84      3.02 o 
   4   7   3        6.98        7.07      3.95 o 
   5   7   3      253.75      281.78      7.02 o 
   6   7   3      603.75      586.50      9.63 o 
   7   7   3        3.88        1.29      4.47 o 
   8   7   3      127.87      132.74      6.46 o 
  -9   8   3       68.88       68.28      6.46 o 
  -8   8   3      106.13      128.25      7.00 o 
  -7   8   3      186.53      200.55      6.50 o 
  -6   8   3       49.04       52.31      4.65 o 
  -5   8   3      408.82      396.65      7.81 o 
  -4   8   3      187.79      182.64      5.91 o 
  -3   8   3      114.28      121.36      5.20 o 
  -2   8   3       44.80       37.14      4.07 o 
  -1   8   3     1532.45     1506.36     14.65 o 
   0   8   3      534.02      474.29      7.19 o 
   1   8   3      401.37      427.41      6.49 o 
   2   8   3        5.61        4.65      3.34 o 
   3   8   3       56.52       44.38      3.85 o 
   4   8   3       66.69       66.98      5.05 o 
   5   8   3       13.66       18.38      4.69 o 
   6   8   3      169.86      180.70      6.20 o 
   7   8   3      101.44      119.02      5.72 o 
  -7   9   3        4.74        3.44      5.40 o 
  -6   9   3       13.50       15.24      4.53 o 
  -5   9   3      166.04      171.68      6.29 o 
  -4   9   3       13.43       16.12      4.31 o 
  -3   9   3      630.19      624.27      9.41 o 
  -2   9   3      254.22      255.56      7.93 o 
  -1   9   3        8.59       13.05      4.47 o 
   0   9   3       46.64       52.58      4.44 o 
   1   9   3       13.55       11.73      3.77 o 
   2   9   3       55.82       64.92      4.42 o 
   3   9   3      298.66      328.99      7.83 o 
   4   9   3      321.54      333.89      8.10 o 
   5   9   3      144.91      148.49      6.56 o 
  -5  10   3       62.74       63.05      6.16 o 
  -4  10   3       39.89       42.01      6.04 o 
  -3  10   3        0.40        2.28      5.12 o 
  -2  10   3       18.31       18.37      4.76 o 
  -1  10   3       75.80       87.27      5.99 o 
   0  10   3      184.36      180.79      6.47 o 
   1  10   3      134.00      136.86      6.65 o 
   2  10   3      163.98      176.61      8.89 o 
   3  10   3      263.42      258.31     10.92 o 
 -13   0   4      415.51      405.67     14.06 o 
 -12   0   4     1428.07     1430.76     24.36 o 
 -11   0   4      152.49      174.18      6.59 o 
 -10   0   4        6.47        4.22      4.06 o 
  -9   0   4       19.91       16.39      6.02 o 
  -8   0   4     5282.21     5186.42     33.02 o 
  -7   0   4      175.14      207.22      7.61 o 
  -6   0   4       87.18       97.73      6.33 o 
  -5   0   4     7634.45     7885.48     24.43 o 
  -4   0   4     5931.80     5826.85     25.43 o 
  -3   0   4     1060.90     1237.68     16.51 o 
  -2   0   4      422.40      403.11      2.90 o 
  -1   0   4     6625.91     6461.22     32.76 o 
   0   0   4     8491.28     8673.91     18.14 o 
   1   0   4       33.94       29.70      2.07 o 
   2   0   4    16313.36    16772.03     61.41 o 
   3   0   4     1551.00     1519.59      7.53 o 
   4   0   4       24.72       16.12      1.47 o 
   5   0   4        5.62        0.21      4.84 o 
   6   0   4       35.98       51.50      5.79 o 
   7   0   4      174.43      146.28      7.95 o 
   8   0   4        0.55        5.54      5.93 o 
   9   0   4       13.44       10.61      6.36 o 
  10   0   4      228.12      227.06     10.83 o 
 -13   1   4       34.31       25.27      5.65 o 
 -12   1   4        3.43        3.27      5.09 o 
 -11   1   4       12.23       18.06      3.76 o 
 -10   1   4      343.99      338.18      6.56 o 
  -9   1   4      655.87      649.09      8.06 o 
  -8   1   4      521.97      485.73      6.72 o 
  -7   1   4      845.49      847.01      9.05 o 
  -6   1   4     4759.53     4892.55     24.74 o 
  -5   1   4     1204.24     1383.24      8.27 o 
  -4   1   4     5366.85     5799.14     26.24 o 
  -3   1   4     6590.85     6909.33     27.52 o 
  -2   1   4       74.79       75.02      1.69 o 
  -1   1   4     1661.83     1610.40      6.71 o 
   0   1   4      331.35      315.28      2.82 o 
   1   1   4      539.27      699.85      4.48 o 
   2   1   4       25.75       21.31      1.13 o 
   3   1   4     1111.24      985.61      4.02 o 
   4   1   4     4825.76     5014.68     22.20 o 
   5   1   4      190.68      208.42      3.12 o 
   6   1   4      311.22      323.84      6.04 o 
   7   1   4     1000.00      947.35     10.91 o 
   8   1   4      329.28      311.65      7.48 o 
   9   1   4       25.09       19.17      4.38 o 
  10   1   4       11.46       10.24      4.46 o 
 -13   2   4       17.42       17.08      6.79 o 
 -12   2   4      346.90      352.83      8.85 o 
 -11   2   4      366.08      369.59      7.24 o 
 -10   2   4      681.63      657.91      8.67 o 
  -9   2   4      780.37      764.21     11.19 o 
  -8   2   4       82.47       75.39      3.84 o 
  -7   2   4      955.61     1060.11      8.80 o 
  -6   2   4       94.74       89.49      3.69 o 
  -5   2   4       10.32        1.61      1.85 o 
  -4   2   4      541.18      494.93      3.48 o 
  -3   2   4     2897.99     2935.70     12.59 o 
  -2   2   4     1764.31     1747.71     10.06 o 
  -1   2   4     8163.43     8136.39     22.18 o 
   0   2   4      355.50      314.52      2.73 o 
   1   2   4       45.47       37.97      1.44 o 
   2   2   4     3838.44     3952.52     18.05 o 
   3   2   4     2733.79     2707.30     16.85 o 
   4   2   4        1.49       -0.06      1.81 o 
   5   2   4      674.14      691.73      5.76 o 
   6   2   4      116.71      135.00      3.92 o 
   7   2   4        0.02       -0.53      3.08 o 
   8   2   4       66.17       72.27      3.94 o 
   9   2   4      118.78      121.74      4.66 o 
  10   2   4        9.78       13.53      4.20 o 
 -12   3   4      152.47      149.83      6.56 o 
 -11   3   4        1.54        3.26      3.61 o 
 -10   3   4        0.56        0.40      3.31 o 
  -9   3   4      539.09      534.69      7.27 o 
  -8   3   4      760.36      712.93      8.03 o 
  -7   3   4      263.45      257.44      4.15 o 
  -6   3   4      488.39      571.52      6.64 o 
  -5   3   4       18.94       12.77      1.78 o 
  -4   3   4     1039.16     1144.19      7.42 o 
  -3   3   4      144.43      147.25      1.86 o 
  -2   3   4      564.66      499.60      3.64 o 
  -1   3   4     1259.32     1193.59      6.86 o 
   0   3   4     4967.15     5180.58     16.92 o 
   1   3   4     2567.00     2773.20     10.08 o 
   2   3   4      349.13      343.62      3.10 o 
   3   3   4        9.67        7.64      2.13 o 
   4   3   4     1523.74     1578.20      9.11 o 
   5   3   4      566.46      554.59      6.72 o 
   6   3   4      204.08      202.96      4.87 o 
   7   3   4      621.42      617.20      7.89 o 
   8   3   4      111.24      103.80      4.63 o 
   9   3   4        1.33        1.95      3.69 o 
  10   3   4       55.86       49.61      6.19 o 
 -12   4   4       11.00       10.25      5.23 o 
 -11   4   4       78.70       89.78      5.39 o 
 -10   4   4     1071.22     1058.26     11.54 o 
  -9   4   4       94.20       87.13      3.83 o 
  -8   4   4      247.22      245.27      4.66 o 
  -7   4   4      605.40      576.18      5.52 o 
  -6   4   4      142.21      138.48      2.80 o 
  -5   4   4        2.09        5.24      1.60 o 
  -4   4   4     1883.89     1739.69      7.97 o 
  -3   4   4      934.13      932.56      4.68 o 
  -2   4   4     2176.45     2331.37      8.09 o 
  -1   4   4       12.96       12.43      1.27 o 
   0   4   4     2045.84     2028.29      9.51 o 
   1   4   4        5.63       11.16      1.94 o 
   2   4   4      403.69      398.29      4.25 o 
   3   4   4      463.24      494.44      4.88 o 
   4   4   4      712.01      715.54      7.22 o 
   5   4   4       67.92       71.68      3.72 o 
   6   4   4       16.75       14.16      3.08 o 
   7   4   4      168.20      165.60      4.89 o 
   8   4   4       81.59       81.95      5.23 o 
   9   4   4       20.59       26.82      4.97 o 
 -12   5   4      240.33      236.87      7.54 o 
 -11   5   4      173.91      176.69      6.60 o 
 -10   5   4       20.16       22.85      3.88 o 
  -9   5   4      216.83      210.06      5.40 o 
  -8   5   4      523.15      515.33      6.99 o 
  -7   5   4        0.13       -0.22      3.28 o 
  -6   5   4      619.46      618.94      6.77 o 
  -5   5   4      174.23      178.63      3.56 o 
  -4   5   4      274.26      253.68      2.69 o 
  -3   5   4       14.50       18.09      1.70 o 
  -2   5   4     1922.41     1803.39      8.77 o 
  -1   5   4      135.58      114.79      2.51 o 
   0   5   4     1514.74     1568.85      9.02 o 
   1   5   4      392.79      387.23      4.74 o 
   2   5   4       94.67      101.47      2.07 o 
   3   5   4        6.35        7.18      1.77 o 
   4   5   4      177.05      172.84      4.42 o 
   5   5   4      454.25      453.80      6.54 o 
   6   5   4       97.98      102.61      5.22 o 
   7   5   4       10.77       13.95      4.22 o 
   8   5   4      129.62      124.80      6.01 o 
   9   5   4       87.24       97.13      5.90 o 
 -11   6   4       47.91       53.45      6.36 o 
 -10   6   4      178.17      186.17      6.58 o 
  -9   6   4       41.54       43.55      3.96 o 
  -8   6   4      123.44      114.67      4.48 o 
  -7   6   4        3.84       -0.30      4.41 o 
  -6   6   4      835.88      814.12      8.09 o 
  -5   6   4      285.58      272.46      4.51 o 
  -4   6   4      765.91      763.63      7.00 o 
  -3   6   4       55.74       56.42      1.85 o 
  -2   6   4       76.61       74.78      1.93 o 
  -1   6   4        1.02        2.72      1.65 o 
   0   6   4      906.49      861.28      9.71 o 
   1   6   4       43.79       37.37      2.25 o 
   2   6   4      199.10      183.62      3.85 o 
   3   6   4       60.54       59.85      3.16 o 
   4   6   4        2.72        4.05      2.78 o 
   5   6   4      192.84      197.40      6.10 o 
   6   6   4      134.54      148.65      5.89 o 
   7   6   4       12.83       14.01      4.35 o 
   8   6   4       83.98       77.26      5.54 o 
 -10   7   4       41.82       41.90      5.77 o 
  -9   7   4      276.98      267.67      8.50 o 
  -8   7   4      428.97      434.70     12.90 o 
  -7   7   4       33.78       28.99      5.05 o 
  -6   7   4       27.33       29.44      4.20 o 
  -5   7   4       36.66       38.27      2.81 o 
  -4   7   4      115.60      119.87      3.37 o 
  -3   7   4     1077.35     1094.96      9.80 o 
  -2   7   4      231.16      227.68      3.46 o 
  -1   7   4      327.72      325.72      4.39 o 
   0   7   4      455.19      463.10     11.99 o 
   1   7   4      742.97      764.54      7.52 o 
   2   7   4        8.41        3.47      2.86 o 
   3   7   4       45.22       37.47      3.46 o 
   4   7   4       19.32       13.22      3.83 o 
   5   7   4       84.21       91.49      4.93 o 
   6   7   4       26.87       28.22      4.29 o 
   7   7   4       87.46       98.93      5.43 o 
  -9   8   4        9.32       10.90      5.44 o 
  -8   8   4       66.66       57.59      5.92 o 
  -7   8   4       70.36       80.32      5.35 o 
  -6   8   4      325.76      332.06      7.52 o 
  -5   8   4       86.81       75.57      4.98 o 
  -4   8   4      204.63      205.46      6.22 o 
  -3   8   4       30.24       31.13      4.10 o 
  -2   8   4       58.25       46.76      4.33 o 
  -1   8   4        3.35        0.33      2.30 o 
   0   8   4        0.15        0.56      3.40 o 
   1   8   4       26.63       40.69      3.73 o 
   2   8   4      587.57      593.66      7.94 o 
   3   8   4      129.11      128.47      5.70 o 
   4   8   4       20.67       22.28      4.47 o 
   5   8   4       37.21       34.20      4.55 o 
   6   8   4       31.67       27.25      4.59 o 
  -7   9   4      145.46      151.37      6.41 o 
  -6   9   4      575.00      603.11     10.04 o 
  -5   9   4       32.31       30.76      4.72 o 
  -4   9   4       36.31       41.53      4.65 o 
  -3   9   4        2.73        3.85      4.00 o 
  -2   9   4        0.53        4.27      4.68 o 
  -1   9   4       27.61       14.70      5.26 o 
   0   9   4      469.95      466.05      8.33 o 
   1   9   4      219.60      217.21      5.66 o 
   2   9   4      115.53      115.08      5.57 o 
   3   9   4       14.47       17.41      4.65 o 
   4   9   4       54.70       50.30      5.25 o 
  -5  10   4       69.23       64.12      6.08 o 
  -4  10   4      160.91      166.74      7.69 o 
  -3  10   4       11.86       11.72      5.18 o 
  -2  10   4        0.14        1.77      5.59 o 
  -1  10   4       97.98       93.78      6.12 o 
   0  10   4        0.04       -0.60      3.87 o 
   1  10   4        7.84        4.95      5.09 o 
   2  10   4      187.74      182.11      9.10 o 
 -13   1   5       42.36       45.44      5.87 o 
 -12   1   5       64.23       63.44      6.11 o 
 -11   1   5        2.72        1.63      3.76 o 
 -10   1   5      145.88      135.36      5.09 o 
  -9   1   5      464.64      487.21      8.42 o 
  -8   1   5      578.69      581.06      8.38 o 
  -7   1   5       73.40       75.05      4.28 o 
  -6   1   5       51.17       55.82      4.07 o 
  -5   1   5     2547.56     2707.12     11.87 o 
  -4   1   5        2.90        2.35      1.92 o 
  -3   1   5      772.45      840.90      3.95 o 
  -2   1   5       29.17       35.59      1.47 o 
  -1   1   5       57.01       52.66      1.75 o 
   0   1   5      764.81      805.19      5.05 o 
   1   1   5     2039.31     2106.07     13.59 o 
   2   1   5      269.99      264.84      2.58 o 
   3   1   5      197.04      212.52      2.12 o 
   4   1   5      246.85      256.18      2.67 o 
   5   1   5       81.29       82.89      2.13 o 
   6   1   5      264.54      256.74      5.78 o 
   7   1   5        3.72        5.89      3.71 o 
   8   1   5       13.29       17.67      4.00 o 
   9   1   5       19.87       27.46      5.20 o 
  10   1   5        2.05        3.43      5.27 o 
 -13   2   5       67.87       59.82      6.03 o 
 -12   2   5       46.72       42.16      4.46 o 
 -11   2   5        0.70       -0.06      3.82 o 
 -10   2   5       28.53       29.80      4.01 o 
  -9   2   5        2.90        3.95      3.40 o 
  -8   2   5        6.42        7.05      3.27 o 
  -7   2   5      640.07      677.92      8.00 o 
  -6   2   5      406.65      381.01     10.63 o 
  -5   2   5      227.53      272.72      5.97 o 
  -4   2   5      498.00      452.12      7.36 o 
  -3   2   5     1080.48     1092.51     10.54 o 
  -2   2   5     1381.02     1428.72      9.64 o 
  -1   2   5      684.01      743.49      8.02 o 
   0   2   5       23.41       14.94      2.08 o 
   1   2   5     2691.33     2698.70     11.56 o 
   2   2   5       42.51       34.38      1.60 o 
   3   2   5        3.00        3.28      1.69 o 
   4   2   5       28.24       27.40      1.98 o 
   5   2   5      433.26      432.54      5.46 o 
   6   2   5      228.92      215.70      4.28 o 
   7   2   5        2.78        3.33      2.85 o 
   8   2   5        4.48        6.06      3.23 o 
   9   2   5        0.19        3.18      4.36 o 
 -13   3   5       30.30       31.88      8.68 o 
 -12   3   5      310.46      304.31      8.09 o 
 -11   3   5       36.93       37.55      3.97 o 
 -10   3   5        3.76        5.27      3.29 o 
  -9   3   5      156.53      155.99      4.62 o 
  -8   3   5       12.56        6.95      2.75 o 
  -7   3   5       80.22       78.90      2.75 o 
  -6   3   5      535.95      512.64      4.54 o 
  -5   3   5      264.24      274.44      4.43 o 
  -4   3   5       27.35       32.13      1.73 o 
  -3   3   5     2517.88     2781.67     11.19 o 
  -2   3   5      380.20      435.02      4.39 o 
  -1   3   5      507.18      586.52      4.97 o 
   0   3   5       39.69       24.13      1.85 o 
   1   3   5       13.76       19.38      1.67 o 
   2   3   5      506.51      530.13      3.92 o 
   3   3   5      639.23      656.89      4.37 o 
   4   3   5      465.81      459.67      4.53 o 
   5   3   5      238.67      241.52      4.79 o 
   6   3   5        1.20        2.59      3.09 o 
   7   3   5       77.60       77.97      3.91 o 
   8   3   5       63.46       62.69      3.94 o 
   9   3   5       11.20        7.86      5.21 o 
 -12   4   5       60.48       62.81      6.00 o 
 -11   4   5      133.62      130.63      5.69 o 
 -10   4   5      895.58      861.54     10.30 o 
  -9   4   5       43.53       41.35      3.23 o 
  -8   4   5       19.42       24.10      2.34 o 
  -7   4   5        0.02        0.25      2.16 o 
  -6   4   5      555.90      553.32      5.28 o 
  -5   4   5        3.70        1.16      1.51 o 
  -4   4   5     1106.24     1107.10      6.86 o 
  -3   4   5       50.10       45.12      2.24 o 
  -2   4   5     2101.06     2049.01      9.27 o 
  -1   4   5       40.54       27.06      1.51 o 
   0   4   5        4.94        4.27      1.72 o 
   1   4   5      116.02      100.10      3.08 o 
   2   4   5        0.13        1.61      1.33 o 
   3   4   5       11.58       13.32      1.89 o 
   4   4   5      230.23      220.53      4.55 o 
   5   4   5      342.54      339.39      5.60 o 
   6   4   5      978.38      969.00      8.07 o 
   7   4   5      155.95      173.73      4.83 o 
   8   4   5        0.01        0.46      3.89 o 
   9   4   5      152.23      161.02      7.93 o 
 -12   5   5      145.39      160.77      6.68 o 
 -11   5   5      317.92      346.35      8.15 o 
 -10   5   5       84.65       78.12      4.44 o 
  -9   5   5      117.95      118.34      4.42 o 
  -8   5   5       33.61       28.17      3.73 o 
  -7   5   5      176.24      180.91      6.34 o 
  -6   5   5        3.54        3.66      1.51 o 
  -5   5   5      111.94      104.27      2.80 o 
  -4   5   5      260.22      282.08      2.49 o 
  -3   5   5     1158.22     1176.67      6.05 o 
  -2   5   5       23.77       22.80      2.35 o 
  -1   5   5       88.54       89.52      1.89 o 
   0   5   5       52.22       59.88      2.07 o 
   1   5   5      125.75      134.48      3.37 o 
   2   5   5       29.47       29.33      1.76 o 
   3   5   5        1.90        2.41      1.30 o 
   4   5   5      757.52      763.64      8.29 o 
   5   5   5       21.60       22.95      3.26 o 
   6   5   5       86.17       85.84      4.06 o 
   7   5   5       96.66       95.49      4.92 o 
   8   5   5       79.98       71.24      5.04 o 
 -11   6   5      117.03      113.69      7.11 o 
 -10   6   5       42.43       35.35      5.74 o 
  -9   6   5       46.97       49.61      4.43 o 
  -8   6   5        0.31        0.04      4.78 o 
  -7   6   5     1116.14     1101.12     13.12 o 
  -6   6   5        9.20        8.49      2.57 o 
  -5   6   5      337.64      328.14      4.54 o 
  -4   6   5      301.22      300.93      2.72 o 
  -3   6   5      579.63      599.39      5.65 o 
  -2   6   5      812.73      771.22      6.27 o 
  -1   6   5      290.75      271.51      4.08 o 
   0   6   5        0.94        1.77      2.23 o 
   1   6   5       84.54       98.98      3.17 o 
   2   6   5       39.84       30.37      2.68 o 
   3   6   5      807.54      777.04      8.11 o 
   4   6   5      109.46      105.40      3.99 o 
   5   6   5       77.98       84.71      4.65 o 
   6   6   5       63.58       74.50      4.79 o 
   7   6   5      255.11      236.13      6.64 o 
 -10   7   5      109.86       99.80      6.81 o 
  -9   7   5        4.96        6.12      5.09 o 
  -8   7   5        0.04       -0.21      4.72 o 
  -7   7   5        9.57       15.86      4.30 o 
  -6   7   5        6.26        6.55      3.32 o 
  -5   7   5      455.85      450.51      7.51 o 
  -4   7   5     2131.44     2089.14     12.72 o 
  -3   7   5      420.15      387.57      4.35 o 
  -2   7   5      316.69      306.90      4.05 o 
  -1   7   5       14.43       11.70      2.58 o 
   0   7   5      154.48      126.84      4.10 o 
   1   7   5      186.92      163.51      4.35 o 
   2   7   5      236.04      260.20      4.96 o 
   3   7   5       42.06       51.46      4.16 o 
   4   7   5       67.38       73.45      4.62 o 
   5   7   5        2.05        6.21      4.04 o 
   6   7   5       52.73       56.74      4.78 o 
   7   7   5        1.88        2.70      4.30 o 
  -9   8   5       73.09       77.75      6.49 o 
  -8   8   5       22.55       16.94      5.32 o 
  -7   8   5       24.10       22.35      4.63 o 
  -6   8   5       76.98       77.45      5.06 o 
  -5   8   5       22.32       15.14      4.28 o 
  -4   8   5        0.20        1.22      3.85 o 
  -3   8   5       12.09        7.45      3.85 o 
  -2   8   5     2231.92     2133.10     17.36 o 
  -1   8   5      465.53      460.92      8.22 o 
   0   8   5       15.63       22.80      3.77 o 
   1   8   5       32.90       41.39      3.83 o 
   2   8   5       63.14       69.46      4.47 o 
   3   8   5        2.53        0.86      4.26 o 
   4   8   5      311.72      327.59      7.90 o 
   5   8   5      214.62      215.36      6.61 o 
  -7   9   5      180.71      202.38      7.04 o 
  -6   9   5       80.53       89.29      5.56 o 
  -5   9   5       70.31       71.90      5.25 o 
  -4   9   5      273.60      260.88      7.06 o 
  -3   9   5      178.60      176.43      6.03 o 
  -2   9   5        1.30        0.15      4.54 o 
  -1   9   5       16.87       11.34      4.78 o 
   0   9   5      277.27      301.69      7.12 o 
   1   9   5      326.74      302.23      7.31 o 
   2   9   5      218.40      220.67      7.67 o 
   3   9   5       91.66       91.08      5.72 o 
   4   9   5       79.33       85.16      5.76 o 
  -5  10   5       16.39       17.63      5.61 o 
  -4  10   5        6.86        7.56      5.21 o 
  -3  10   5      139.85      144.79      7.21 o 
  -2  10   5      116.21      114.57      9.12 o 
  -1  10   5      284.91      280.44      8.24 o 
   0  10   5       52.00       57.33      4.60 o 
   1  10   5       94.95       96.56      6.50 o 
 -13   0   6       49.48       47.89      8.27 o 
 -12   0   6      203.86      178.53      7.38 o 
 -11   0   6      615.44      581.40     14.41 o 
 -10   0   6     2447.80     2410.95     25.40 o 
  -9   0   6     1303.78     1256.73     27.85 o 
  -8   0   6     1584.31     1616.32     18.51 o 
  -7   0   6     1148.94     1152.11     35.11 o 
  -6   0   6     1309.00     1203.76     14.22 o 
  -5   0   6     9680.01     9695.99     54.46 o 
  -4   0   6      510.90      621.27     10.27 o 
  -3   0   6      730.82      670.76      4.92 o 
  -2   0   6     1134.95     1111.34     16.03 o 
  -1   0   6     3940.08     4162.99     50.20 o 
   0   0   6     2069.65     1920.11     11.94 o 
   1   0   6     1130.27     1175.41     10.02 o 
   2   0   6     1898.65     2198.93     16.41 o 
   3   0   6      354.31      324.16      4.10 o 
   4   0   6      940.90      909.18     11.43 o 
   5   0   6       14.39        8.82      2.63 o 
   6   0   6       20.76       18.47      4.96 o 
   7   0   6      114.13      125.25      6.64 o 
   8   0   6      480.25      458.22     12.21 o 
   9   0   6      119.91      117.78      9.69 o 
 -13   1   6        9.04        4.67      5.30 o 
 -12   1   6      120.76      133.01      5.87 o 
 -11   1   6      734.69      740.55     12.98 o 
 -10   1   6      391.62      396.67      8.39 o 
  -9   1   6      695.25      677.40     16.38 o 
  -8   1   6        2.68       -0.99      3.81 o 
  -7   1   6      453.40      460.03      7.19 o 
  -6   1   6     1357.08     1575.46     11.33 o 
  -5   1   6      580.81      585.54      6.73 o 
  -4   1   6     1107.89      986.38     12.89 o 
  -3   1   6     4419.43     4417.29     22.96 o 
  -2   1   6     3395.42     3242.50     14.61 o 
  -1   1   6     1428.29     1379.23     12.75 o 
   0   1   6       29.80       41.43      1.28 o 
   1   1   6       19.04       21.05      1.07 o 
   2   1   6      260.74      241.85      2.67 o 
   3   1   6     3610.94     3714.92     11.41 o 
   4   1   6     1368.35     1297.75      6.96 o 
   5   1   6      304.94      305.52      3.84 o 
   6   1   6      865.32      863.02      9.46 o 
   7   1   6       13.14       19.21      3.78 o 
   8   1   6       37.99       49.18      5.23 o 
   9   1   6        8.73       15.38      5.08 o 
 -13   2   6      627.13      625.52     11.62 o 
 -12   2   6       67.50       66.44      4.88 o 
 -11   2   6      138.35      134.46      5.70 o 
 -10   2   6      205.59      184.00      5.56 o 
  -9   2   6        7.72        9.12      3.56 o 
  -8   2   6        5.14        2.88      3.50 o 
  -7   2   6      267.01      231.27      7.60 o 
  -6   2   6      335.49      325.37      4.08 o 
  -5   2   6     4371.54     4594.66     37.16 o 
  -4   2   6      294.40      248.94      3.95 o 
  -3   2   6      441.84      496.26      3.97 o 
  -2   2   6     1974.24     2181.07      7.37 o 
  -1   2   6      726.71      674.93      5.83 o 
   0   2   6      142.31      128.27      2.77 o 
   1   2   6      233.23      242.70      2.96 o 
   2   2   6     1186.84     1144.41      5.75 o 
   3   2   6       41.34       41.25      2.24 o 
   4   2   6      688.70      677.94      5.06 o 
   5   2   6      593.90      614.30      6.09 o 
   6   2   6      191.12      192.52      4.16 o 
   7   2   6      134.99      146.26      4.42 o 
   8   2   6      162.63      159.39      6.11 o 
   9   2   6        3.48        2.83      4.50 o 
 -13   3   6       23.14       26.43      5.99 o 
 -12   3   6      217.33      233.90      8.97 o 
 -11   3   6      252.44      242.46      5.98 o 
 -10   3   6       84.63       80.96      4.16 o 
  -9   3   6      867.34      850.71      8.56 o 
  -8   3   6        1.40        2.63      2.55 o 
  -7   3   6       24.40       25.22      2.39 o 
  -6   3   6      123.39      171.77      4.13 o 
  -5   3   6      722.37      753.36      6.30 o 
  -4   3   6       59.30      114.14      1.70 o 
  -3   3   6      268.89      214.21      3.24 o 
  -2   3   6     1679.50     1610.21      7.53 o 
  -1   3   6      972.31     1052.12      5.59 o 
   0   3   6     2226.05     2307.82     17.49 o 
   1   3   6      213.82      197.79      2.51 o 
   2   3   6        5.99        4.33      1.63 o 
   3   3   6     2848.43     2818.79     16.46 o 
   4   3   6     2288.65     2274.35     11.90 o 
   5   3   6      155.12      175.87      4.39 o 
   6   3   6      235.37      235.42      5.18 o 
   7   3   6       34.57       44.16      3.58 o 
   8   3   6      129.47      128.13      5.95 o 
   9   3   6       32.85       37.33      5.88 o 
 -12   4   6       68.89       72.96      6.35 o 
 -11   4   6      324.38      317.31      8.74 o 
 -10   4   6      171.87      166.57      5.51 o 
  -9   4   6      242.95      235.11      4.86 o 
  -8   4   6      179.81      172.70      4.76 o 
  -7   4   6      599.14      583.17      6.95 o 
  -6   4   6      447.39      450.18      4.61 o 
  -5   4   6     1699.33     1730.95      7.32 o 
  -4   4   6       20.92       28.35      1.75 o 
  -3   4   6      303.44      334.92      6.03 o 
  -2   4   6      331.22      375.46      4.98 o 
  -1   4   6      173.15      224.08      3.72 o 
   0   4   6       27.12       16.31      2.53 o 
   1   4   6     2716.83     2845.99     12.14 o 
   2   4   6     3096.06     3158.51     19.33 o 
   3   4   6        5.31        5.15      1.91 o 
   4   4   6      216.47      216.56      4.10 o 
   5   4   6      315.97      312.29      5.60 o 
   6   4   6      155.22      166.16      4.81 o 
   7   4   6        1.87        2.04      3.73 o 
   8   4   6       23.45       23.76      4.93 o 
 -12   5   6       71.81       74.45      6.66 o 
 -11   5   6      217.40      203.07      6.66 o 
 -10   5   6        0.14        0.23      4.00 o 
  -9   5   6     1113.44     1066.53      9.52 o 
  -8   5   6      445.08      401.13      8.59 o 
  -7   5   6     2239.82     2204.25     13.16 o 
  -6   5   6      104.47       98.47      2.58 o 
  -5   5   6     1836.56     1778.44      9.06 o 
  -4   5   6     1291.17     1216.76      8.23 o 
  -3   5   6      122.13      122.94      2.75 o 
  -2   5   6       15.49       13.26      1.89 o 
  -1   5   6       20.83       20.82      1.58 o 
   0   5   6      602.98      606.28      5.26 o 
   1   5   6       52.11       58.37      3.01 o 
   2   5   6      128.80      118.42      2.44 o 
   3   5   6      314.21      332.18      4.32 o 
   4   5   6       48.39       49.04      3.53 o 
   5   5   6       33.97       31.07      3.50 o 
   6   5   6       34.30       38.93      4.27 o 
   7   5   6      541.74      572.00      8.92 o 
   8   5   6        9.67        9.36      4.85 o 
 -11   6   6      178.79      160.45      7.56 o 
 -10   6   6       11.52       11.75      5.38 o 
  -9   6   6       22.21       26.00      5.26 o 
  -8   6   6      195.29      201.09      7.19 o 
  -7   6   6     1200.68     1172.02     15.69 o 
  -6   6   6      154.46      147.06      4.77 o 
  -5   6   6      226.67      226.87      6.72 o 
  -4   6   6       60.12       61.93      2.54 o 
  -3   6   6      352.32      322.17      5.09 o 
  -2   6   6        2.31        5.57      2.44 o 
  -1   6   6      463.12      486.65      7.82 o 
   0   6   6      150.63      153.00      4.54 o 
   1   6   6      485.26      500.94      5.93 o 
   2   6   6     1005.71     1044.38      6.89 o 
   3   6   6       20.21       16.59      3.09 o 
   4   6   6        0.32        0.74      3.10 o 
   5   6   6      119.39      127.51      5.28 o 
   6   6   6      130.30      137.49      5.54 o 
   7   6   6       10.14        9.62      4.27 o 
 -10   7   6        9.35       12.95      5.51 o 
  -9   7   6      107.25      112.01      6.45 o 
  -8   7   6      141.40      137.44      6.68 o 
  -7   7   6      418.21      421.03      7.11 o 
  -6   7   6      267.68      263.25      5.88 o 
  -5   7   6      230.53      235.20      5.45 o 
  -4   7   6      104.29       92.68      4.14 o 
  -3   7   6      841.42      819.73      7.19 o 
  -2   7   6       39.44       43.01      2.71 o 
  -1   7   6      275.70      255.51      4.74 o 
   0   7   6      279.01      314.90      6.30 o 
   1   7   6       20.24       19.83      3.03 o 
   2   7   6       85.45       78.64      4.31 o 
   3   7   6       23.54       28.23      4.04 o 
   4   7   6       96.12      104.05      5.11 o 
   5   7   6       14.84       17.83      4.27 o 
   6   7   6       43.54       37.27      4.70 o 
  -9   8   6      103.56      113.96      6.99 o 
  -8   8   6      125.59      118.30      6.88 o 
  -7   8   6       79.67       81.73      5.44 o 
  -6   8   6        9.74       10.56      4.45 o 
  -5   8   6        1.22        2.91      4.30 o 
  -4   8   6       10.58       13.81      3.89 o 
  -3   8   6       70.88       72.73      4.00 o 
  -2   8   6       70.76       69.66      4.18 o 
  -1   8   6      184.74      199.80      4.48 o 
   0   8   6      344.05      337.64      6.81 o 
   1   8   6      562.19      578.61      9.02 o 
   2   8   6      270.03      276.50      6.40 o 
   3   8   6       19.20       21.97      4.59 o 
   4   8   6       11.15       11.89      4.33 o 
   5   8   6      141.90      133.76      5.88 o 
  -7   9   6       25.38       27.04      4.99 o 
  -6   9   6       30.57       23.70      4.79 o 
  -5   9   6      208.70      210.39      6.83 o 
  -4   9   6       67.04       68.05      4.95 o 
  -3   9   6      212.07      221.95      6.51 o 
  -2   9   6       22.30       19.85      4.88 o 
  -1   9   6       50.11       57.83      5.50 o 
   0   9   6        1.08        2.00      3.94 o 
   1   9   6       37.65       44.69      4.81 o 
   2   9   6        0.02        1.98      5.11 o 
   3   9   6        0.14        0.46      4.68 o 
  -5  10   6       23.27       25.94      5.97 o 
  -4  10   6        0.06        0.63      4.92 o 
  -3  10   6       26.65       26.43      5.36 o 
  -2  10   6       55.28       59.84      6.79 o 
  -1  10   6      111.95      115.79      5.78 o 
   0  10   6       28.62       23.57      5.77 o 
 -13   1   7        9.80        4.30      4.31 o 
 -12   1   7       46.70       44.43      4.65 o 
 -11   1   7       46.82       44.93      5.14 o 
 -10   1   7       79.80       83.32      5.52 o 
  -9   1   7        0.06        2.37      4.19 o 
  -8   1   7      435.51      423.14      7.13 o 
  -7   1   7      328.50      318.70      6.39 o 
  -6   1   7       87.00       74.39      4.24 o 
  -5   1   7      578.09      613.83      7.74 o 
  -4   1   7     2405.96     2578.21     10.16 o 
  -3   1   7       40.87       55.25      1.66 o 
  -2   1   7      627.69      676.26      7.28 o 
  -1   1   7        1.95        1.35      1.13 o 
   0   1   7      284.81      293.51      3.90 o 
   1   1   7     1274.52     1288.27     18.35 o 
   2   1   7      492.32      531.94      3.37 o 
   3   1   7      226.09      214.37      2.45 o 
   4   1   7      352.61      318.07      4.08 o 
   5   1   7       47.37       48.58      2.81 o 
   6   1   7      109.02      102.55      4.00 o 
   7   1   7       35.38       31.95      4.30 o 
   8   1   7       10.82       13.63      4.95 o 
 -13   2   7       32.85       31.99      5.03 o 
 -12   2   7       35.55       33.78      4.48 o 
 -11   2   7      453.88      452.72      8.06 o 
 -10   2   7      179.43      171.31      6.09 o 
  -9   2   7      227.81      219.55      7.19 o 
  -8   2   7       68.48       57.83      3.21 o 
  -7   2   7      143.26      130.14      4.87 o 
  -6   2   7      127.86      140.90      5.76 o 
  -5   2   7       57.63       65.17      3.22 o 
  -4   2   7     2208.23     2312.81      8.41 o 
  -3   2   7      100.40      122.19      2.46 o 
  -2   2   7     1478.93     1548.51      9.53 o 
  -1   2   7      978.97     1010.36      6.60 o 
   0   2   7        1.01        3.13      1.64 o 
   1   2   7       84.43      100.50      2.18 o 
   2   2   7      283.70      295.50      4.11 o 
   3   2   7      514.77      492.57      7.35 o 
   4   2   7       51.65       48.98      2.59 o 
   5   2   7      154.10      155.85      3.43 o 
   6   2   7        1.22       -0.31      2.90 o 
   7   2   7       42.43       35.19      4.65 o 
   8   2   7        8.53       11.09      4.40 o 
 -13   3   7      331.77      348.51     10.89 o 
 -12   3   7        9.04        8.76      5.85 o 
 -11   3   7      173.59      174.44      9.83 o 
 -10   3   7       77.41       72.55      3.90 o 
  -9   3   7       49.89       51.81      3.44 o 
  -8   3   7        3.71        2.42      2.19 o 
  -7   3   7      148.59      147.68      3.30 o 
  -6   3   7        2.61        3.15      3.33 o 
  -5   3   7      258.15      295.72      5.74 o 
  -4   3   7     2465.82     2457.10     23.91 o 
  -3   3   7      354.85      360.85      3.95 o 
  -2   3   7      306.01      303.13      8.32 o 
  -1   3   7       37.02       42.61      1.54 o 
   0   3   7      259.76      259.49      3.66 o 
   1   3   7      136.15      136.21      2.29 o 
   2   3   7      287.27      288.82      2.97 o 
   3   3   7      489.75      540.51      3.88 o 
   4   3   7      250.59      217.20      4.11 o 
   5   3   7      265.74      281.54      4.84 o 
   6   3   7        7.02        5.65      3.16 o 
   7   3   7       38.26       34.72      4.02 o 
   8   3   7       30.10       31.45      4.86 o 
 -13   4   7        1.09        0.45      5.59 o 
 -12   4   7      306.20      300.21      9.01 o 
 -11   4   7      651.95      676.81     11.76 o 
 -10   4   7        3.42       -2.38      4.82 o 
  -9   4   7        0.48        2.51      3.12 o 
  -8   4   7       11.82       16.68      2.77 o 
  -7   4   7      211.47      204.87      4.46 o 
  -6   4   7      154.56      154.31      3.90 o 
  -5   4   7        3.37        2.60      0.65 o 
  -4   4   7      342.75      314.22      3.83 o 
  -3   4   7     1343.37     1386.30      9.02 o 
  -2   4   7     1367.18     1504.12     15.44 o 
  -1   4   7       21.38       12.84      1.66 o 
   0   4   7       29.29       26.63      2.41 o 
   1   4   7      646.31      616.74      5.60 o 
   2   4   7      466.70      476.00      4.66 o 
   3   4   7      747.21      757.78      6.35 o 
   4   4   7       78.95       75.56      3.22 o 
   5   4   7      578.89      607.36      7.36 o 
   6   4   7       48.41       55.07      3.85 o 
   7   4   7      105.18       98.90      5.62 o 
   8   4   7        1.22        6.53      5.88 o 
 -12   5   7      130.81      132.84      7.95 o 
 -11   5   7      150.98      148.07      7.33 o 
 -10   5   7       26.03       22.78      5.20 o 
  -9   5   7        3.10        4.03      4.68 o 
  -8   5   7       35.43       47.00      3.38 o 
  -7   5   7        1.07        4.67      2.60 o 
  -6   5   7      959.88      905.67      9.27 o 
  -5   5   7       16.72       26.63      2.16 o 
  -4   5   7      215.03      211.75      3.20 o 
  -3   5   7       61.82       51.03      2.31 o 
  -2   5   7       42.61       40.39      2.36 o 
  -1   5   7       28.49       31.27      1.82 o 
   0   5   7      348.92      361.90      4.97 o 
   1   5   7        1.73        3.83      2.62 o 
   2   5   7        4.06        2.10      1.46 o 
   3   5   7       38.90       30.41      2.51 o 
   4   5   7       19.06       17.30      3.34 o 
   5   5   7        6.81        9.22      3.34 o 
   6   5   7       24.93       24.70      4.14 o 
   7   5   7        9.74        8.52      4.91 o 
 -11   6   7       43.00       59.63      6.24 o 
 -10   6   7      229.33      235.44      8.16 o 
  -9   6   7      246.92      242.09      8.02 o 
  -8   6   7      246.21      237.12      6.53 o 
  -7   6   7      544.77      538.06      8.42 o 
  -6   6   7     1021.31      993.41      9.60 o 
  -5   6   7       19.14       16.48      2.36 o 
  -4   6   7      529.42      527.41      5.24 o 
  -3   6   7      484.09      503.64      5.53 o 
  -2   6   7      724.73      683.51      7.30 o 
  -1   6   7        0.84        0.21      1.61 o 
   0   6   7       29.33       31.18      3.45 o 
   1   6   7      840.89      803.85      8.79 o 
   2   6   7      778.42      783.93      7.63 o 
   3   6   7        1.20       -0.73      3.47 o 
   4   6   7       85.10       90.28      4.80 o 
   5   6   7      362.68      343.79      7.22 o 
   6   6   7      106.54       99.94      6.07 o 
 -10   7   7        5.34        0.13      5.48 o 
  -9   7   7        0.02       -0.93      4.87 o 
  -8   7   7      110.48      117.46      6.51 o 
  -7   7   7      501.74      505.09      7.80 o 
  -6   7   7      501.57      502.48      7.52 o 
  -5   7   7        0.25        0.58      3.49 o 
  -4   7   7      126.22      123.11      4.55 o 
  -3   7   7       13.30       12.69      2.75 o 
  -2   7   7       73.27       73.59      3.20 o 
  -1   7   7      341.85      316.45      5.28 o 
   0   7   7      414.26      397.47      6.21 o 
   1   7   7       76.28       86.42      3.79 o 
   2   7   7        6.14        9.48      3.30 o 
   3   7   7       21.82       17.97      4.03 o 
   4   7   7        2.64        1.59      3.86 o 
   5   7   7       11.43       12.33      4.13 o 
  -9   8   7      122.38      120.82      7.08 o 
  -8   8   7       31.03       34.57      5.58 o 
  -7   8   7        4.62        4.17      4.42 o 
  -6   8   7      186.98      195.45      6.52 o 
  -5   8   7      159.94      172.26      6.13 o 
  -4   8   7      258.69      251.96      5.77 o 
  -3   8   7      651.27      665.03      8.27 o 
  -2   8   7        7.01        9.64      2.72 o 
  -1   8   7       15.72       13.45      3.32 o 
   0   8   7      244.13      223.40      5.47 o 
   1   8   7      170.73      157.15      5.89 o 
   2   8   7      262.78      237.56      7.62 o 
   3   8   7      296.28      291.77      7.73 o 
   4   8   7      102.92      114.40      5.71 o 
  -7   9   7       52.74       43.77      5.43 o 
  -6   9   7       41.51       34.18      4.93 o 
  -5   9   7       95.63      104.66      5.71 o 
  -4   9   7       31.23       33.57      4.58 o 
  -3   9   7        1.29        1.18      4.75 o 
  -2   9   7       32.46       39.37      4.80 o 
  -1   9   7      460.10      433.23      9.52 o 
   0   9   7      383.30      357.83      9.40 o 
   1   9   7      132.38      138.92      6.08 o 
   2   9   7      102.35      119.60      6.86 o 
  -4  10   7      182.60      187.66      7.77 o 
  -3  10   7      140.67      136.63      7.11 o 
  -2  10   7      302.42      295.70     13.61 o 
  -1  10   7        2.85        4.53      6.84 o 
 -14   0   8       59.86       61.03      9.64 o 
 -13   0   8      253.20      244.23     12.15 o 
 -12   0   8      927.05      836.80     17.63 o 
 -11   0   8        0.34        4.80      7.05 o 
 -10   0   8      779.00      824.63     16.54 o 
  -9   0   8      526.33      483.91     12.23 o 
  -8   0   8       19.53       14.31      4.68 o 
  -7   0   8      266.37      202.81     12.75 o 
  -6   0   8     2861.04     2754.38     35.03 o 
  -5   0   8       39.08       59.71      3.57 o 
  -4   0   8        2.40        5.86      2.28 o 
  -3   0   8      295.55      268.72      4.23 o 
  -2   0   8      920.37      839.40     17.34 o 
  -1   0   8      353.09      319.33      6.13 o 
   0   0   8       65.83      129.89      3.19 o 
   1   0   8      105.13       92.13      2.85 o 
   2   0   8      563.27      586.18      6.00 o 
   3   0   8      447.80      377.93      4.72 o 
   4   0   8      609.30      614.38      7.08 o 
   5   0   8       71.29       63.99      4.65 o 
   6   0   8      101.33      104.06      8.97 o 
   7   0   8      191.53      205.93     10.75 o 
   8   0   8       12.63       13.59      7.45 o 
 -14   1   8       17.81       15.76      5.68 o 
 -13   1   8      360.49      365.81      8.20 o 
 -12   1   8      272.68      268.75      8.38 o 
 -11   1   8        5.26        2.18      4.76 o 
 -10   1   8      633.99      577.40      9.75 o 
  -9   1   8      560.53      537.51      8.06 o 
  -8   1   8        3.67        2.31      3.19 o 
  -7   1   8       54.72       40.36      4.00 o 
  -6   1   8     1949.72     1893.38     39.31 o 
  -5   1   8     5435.60     5354.73     24.84 o 
  -4   1   8     6631.17     6690.10     41.05 o 
  -3   1   8      287.05      240.46      5.91 o 
  -2   1   8       99.91      152.02      3.08 o 
  -1   1   8       33.39       26.65      1.22 o 
   0   1   8      902.80      902.44      6.33 o 
   1   1   8      730.39      700.52      5.81 o 
   2   1   8      915.01      852.81     15.32 o 
   3   1   8      647.21      607.24      4.54 o 
   4   1   8      192.17      178.15      3.28 o 
   5   1   8      297.85      291.57      6.31 o 
   6   1   8        0.64       -0.32      4.15 o 
   7   1   8       11.01       17.52      4.65 o 
   8   1   8       91.80       92.37      6.14 o 
 -13   2   8       34.12       34.71      5.07 o 
 -12   2   8        1.63        2.24      4.55 o 
 -11   2   8        0.05        4.41      4.36 o 
 -10   2   8      635.60      639.72     11.30 o 
  -9   2   8        1.50        6.60      2.79 o 
  -8   2   8      495.81      457.82     10.25 o 
  -7   2   8       14.22        7.14      3.96 o 
  -6   2   8      521.37      527.19      6.80 o 
  -5   2   8        3.39       12.35      2.55 o 
  -4   2   8      588.53      597.30      6.70 o 
  -3   2   8     1130.14     1267.43      5.60 o 
  -2   2   8      314.26      248.84      2.61 o 
  -1   2   8      489.97      447.88      4.67 o 
   0   2   8       56.89       53.11      1.92 o 
   1   2   8     1722.92     1717.12     10.30 o 
   2   2   8       35.52       35.69      1.79 o 
   3   2   8       61.31       52.76      1.55 o 
   4   2   8     1845.67     1847.85      9.90 o 
   5   2   8      357.94      360.34      5.35 o 
   6   2   8        9.82       17.84      4.12 o 
   7   2   8       58.01       56.65      4.72 o 
   8   2   8       42.58       48.04      5.37 o 
 -13   3   8      292.83      294.65     10.23 o 
 -12   3   8      714.53      714.40     13.90 o 
 -11   3   8       11.95       13.11      4.39 o 
 -10   3   8      296.09      285.65      7.11 o 
  -9   3   8        6.53        9.08      2.33 o 
  -8   3   8        9.37       11.88      1.70 o 
  -7   3   8        2.31        4.20      3.50 o 
  -6   3   8     1647.40     1589.85      9.83 o 
  -5   3   8      477.51      456.60      7.98 o 
  -4   3   8     1433.00     1479.65      9.26 o 
  -3   3   8      248.91      259.08      3.89 o 
  -2   3   8       53.41       63.86      1.95 o 
  -1   3   8      643.65      685.01      5.23 o 
   0   3   8      112.14       93.71      2.62 o 
   1   3   8      230.25      229.09      2.91 o 
   2   3   8     1520.46     1523.34      7.04 o 
   3   3   8     2115.64     2104.57     10.95 o 
   4   3   8       47.39       51.15      3.06 o 
   5   3   8      105.69       94.62      4.23 o 
   6   3   8      204.52      221.39      5.94 o 
   7   3   8      180.33      188.28      6.01 o 
 -13   4   8        1.10        5.45      5.44 o 
 -12   4   8        0.06        4.42      5.45 o 
 -11   4   8       25.88       24.45      5.31 o 
 -10   4   8       37.45       26.21      5.31 o 
  -9   4   8      141.08      148.99      5.61 o 
  -8   4   8     1634.62     1544.32     12.97 o 
  -7   4   8       59.86       46.89      4.21 o 
  -6   4   8      885.86      828.71      6.59 o 
  -5   4   8      256.94      283.62      5.12 o 
  -4   4   8      338.27      317.40      4.99 o 
  -3   4   8       12.80        4.22      2.61 o 
  -2   4   8      177.80      158.83      5.73 o 
  -1   4   8     1469.91     1477.78     11.80 o 
   0   4   8       52.64       55.15      2.12 o 
   1   4   8      104.12       88.43      3.65 o 
   2   4   8       34.88       34.03      2.69 o 
   3   4   8        0.06        0.35      2.69 o 
   4   4   8       47.41       45.44      3.22 o 
   5   4   8      442.81      446.43      9.11 o 
   6   4   8       94.50      116.19      5.20 o 
   7   4   8      190.36      199.51      8.15 o 
 -12   5   8       24.71       24.72      5.78 o 
 -11   5   8       91.67       86.27      6.63 o 
 -10   5   8      854.99      867.35     12.83 o 
  -9   5   8        1.94       -0.03      4.33 o 
  -8   5   8      114.81      117.65      5.29 o 
  -7   5   8      520.20      515.56      8.04 o 
  -6   5   8      706.32      728.09      8.12 o 
  -5   5   8        0.16       -0.56      2.01 o 
  -4   5   8      467.34      485.55      4.69 o 
  -3   5   8      413.45      406.14      5.22 o 
  -2   5   8        4.65        6.56      2.16 o 
  -1   5   8      112.08       95.58      3.22 o 
   0   5   8      127.26      110.90      2.64 o 
   1   5   8      155.62      163.49      3.45 o 
   2   5   8        2.19        2.21      2.50 o 
   3   5   8      475.23      506.77      6.60 o 
   4   5   8       82.04       81.62      3.51 o 
   5   5   8      154.44      165.12      5.64 o 
   6   5   8        8.17       13.44      4.83 o 
 -11   6   8        1.02        0.31      5.27 o 
 -10   6   8       12.98        9.45      5.23 o 
  -9   6   8       10.45        4.67      4.32 o 
  -8   6   8     1248.19     1206.57     12.39 o 
  -7   6   8      416.86      390.03      7.51 o 
  -6   6   8     1368.24     1378.46     11.24 o 
  -5   6   8       38.61       44.82      3.04 o 
  -4   6   8     1144.53     1116.55      8.94 o 
  -3   6   8      497.38      472.00      5.11 o 
  -2   6   8      940.91      940.32     13.27 o 
  -1   6   8      326.98      318.12      6.67 o 
   0   6   8        0.07       -0.94      2.87 o 
   1   6   8      160.10      201.83      5.33 o 
   2   6   8       79.31       76.64      3.54 o 
   3   6   8       13.91       12.51      3.59 o 
   4   6   8        3.31        8.23      4.02 o 
   5   6   8      218.75      234.21      7.44 o 
   6   6   8       51.28       50.78      5.71 o 
 -10   7   8       49.41       42.60      5.85 o 
  -9   7   8       22.70       25.63      5.68 o 
  -8   7   8       37.32       40.18      4.70 o 
  -7   7   8       10.99       12.55      3.85 o 
  -6   7   8      410.98      399.56      7.03 o 
  -5   7   8       30.28       30.10      3.77 o 
  -4   7   8       86.80       85.00      4.19 o 
  -3   7   8       10.45       13.80      3.04 o 
  -2   7   8       15.31       12.66      3.11 o 
  -1   7   8      471.88      488.42      7.55 o 
   0   7   8        9.79       11.43      3.23 o 
   1   7   8      114.36      117.70      4.78 o 
   2   7   8      230.51      232.94      6.33 o 
   3   7   8      281.37      305.53      7.51 o 
   4   7   8       14.16        9.47      4.15 o 
   5   7   8       10.57       10.19      4.79 o 
  -9   8   8        1.35        0.73      5.39 o 
  -8   8   8      131.16      124.93      6.93 o 
  -7   8   8       78.41       84.88      5.54 o 
  -6   8   8       70.97       71.89      5.20 o 
  -5   8   8       66.45       69.32      4.32 o 
  -4   8   8        8.75        8.66      3.54 o 
  -3   8   8      147.84      150.60      5.22 o 
  -2   8   8      514.26      510.89      6.31 o 
  -1   8   8       69.17       64.86      3.97 o 
   0   8   8       75.71       79.83      4.89 o 
   1   8   8      266.47      285.30      7.28 o 
   2   8   8       15.69       17.05      5.32 o 
   3   8   8       10.83        8.07      5.29 o 
  -7   9   8        0.25       -1.08      4.79 o 
  -6   9   8       51.52       49.10      5.12 o 
  -5   9   8        0.01       -0.69      4.35 o 
  -4   9   8        4.91        2.55      4.14 o 
  -3   9   8       14.39       12.12      4.90 o 
  -2   9   8       15.11       15.40      6.49 o 
  -1   9   8       75.87       81.25      7.57 o 
   0   9   8       18.99       14.76      5.32 o 
   1   9   8       70.71       67.29      6.15 o 
 -14   1   9        6.73        4.57      4.70 o 
 -13   1   9      182.57      180.12      6.65 o 
 -12   1   9       37.84       31.63      5.27 o 
 -11   1   9        1.01        0.01      4.70 o 
 -10   1   9      347.81      347.30      8.13 o 
  -9   1   9       68.47       71.63      4.37 o 
  -8   1   9      166.46      170.44      4.80 o 
  -7   1   9        4.29        3.20      1.27 o 
  -6   1   9       54.77       44.91      3.64 o 
  -5   1   9        3.79        1.74      2.51 o 
  -4   1   9       67.27       77.59      2.07 o 
  -3   1   9      372.65      420.87      3.78 o 
  -2   1   9     1265.91     1257.72     14.03 o 
  -1   1   9        2.25        1.67      2.83 o 
   0   1   9      356.35      378.87      5.02 o 
   1   1   9      144.82      148.68      3.53 o 
   2   1   9      120.97      121.63      2.87 o 
   3   1   9       19.24       14.11      1.57 o 
   4   1   9        5.85        5.20      3.07 o 
   5   1   9        7.71       10.06      3.24 o 
   6   1   9        0.98       -0.25      4.82 o 
   7   1   9       19.56       22.07      4.91 o 
 -13   2   9        1.26        2.22      4.83 o 
 -12   2   9      270.33      285.18      7.96 o 
 -11   2   9        7.17        5.13      5.32 o 
 -10   2   9      111.33       99.31      5.54 o 
  -9   2   9      168.34      151.58      6.00 o 
  -8   2   9      157.85      171.17      5.21 o 
  -7   2   9     1709.10     1765.52     21.15 o 
  -6   2   9      325.75      320.37      8.16 o 
  -5   2   9      158.48      150.51      4.01 o 
  -4   2   9      499.94      520.71      6.70 o 
  -3   2   9       59.89       62.99      1.87 o 
  -2   2   9        1.87        2.83      1.81 o 
  -1   2   9        0.16        0.47      1.79 o 
   0   2   9        2.70        5.09      2.39 o 
   1   2   9     1047.45     1007.42      7.36 o 
   2   2   9      232.88      225.08      3.27 o 
   3   2   9       71.31       69.55      2.66 o 
   4   2   9      331.19      310.13      5.01 o 
   5   2   9      416.31      381.93      5.68 o 
   6   2   9        7.24        6.45      4.77 o 
   7   2   9       22.94       21.74      4.57 o 
 -13   3   9        8.49        6.48      6.18 o 
 -12   3   9       50.87       41.62      5.09 o 
 -11   3   9       10.37       13.26      4.30 o 
 -10   3   9      174.28      185.79      5.81 o 
  -9   3   9      118.72       95.31      5.71 o 
  -8   3   9      217.11      239.23      8.56 o 
  -7   3   9       94.02       83.48      3.58 o 
  -6   3   9        7.46       10.60      2.16 o 
  -5   3   9      444.54      458.82      5.63 o 
  -4   3   9      252.29      213.26      3.24 o 
  -3   3   9      167.28      170.01      2.78 o 
  -2   3   9      437.38      416.02      6.06 o 
  -1   3   9      409.54      439.87      4.81 o 
   0   3   9      453.76      438.39      3.94 o 
   1   3   9        2.22        3.54      1.65 o 
   2   3   9      318.39      332.81      4.10 o 
   3   3   9      570.65      556.31      5.43 o 
   4   3   9      152.77      151.45      4.10 o 
   5   3   9      217.59      232.45      4.92 o 
   6   3   9        4.93        3.37      4.12 o 
   7   3   9        1.77        2.82      4.25 o 
 -13   4   9        0.10        4.80      5.58 o 
 -12   4   9      243.51      274.97      8.78 o 
 -11   4   9       54.12       48.56      5.78 o 
 -10   4   9      194.68      179.25      6.26 o 
  -9   4   9       10.53       10.97      4.06 o 
  -8   4   9       28.41       31.88      4.22 o 
  -7   4   9      253.81      255.76      6.08 o 
  -6   4   9      117.64      123.31      5.51 o 
  -5   4   9      707.08      726.25     11.63 o 
  -4   4   9     1070.44     1130.29     16.57 o 
  -3   4   9      172.78      174.69      3.93 o 
  -2   4   9       25.55       18.88      1.66 o 
  -1   4   9        7.81        9.26      1.35 o 
   0   4   9      458.38      451.94      7.53 o 
   1   4   9     2018.66     1995.70     12.39 o 
   2   4   9      228.74      233.15      3.71 o 
   3   4   9        4.78        4.40      2.65 o 
   4   4   9        1.29        1.07      3.20 o 
   5   4   9       13.09       22.12      4.16 o 
   6   4   9        0.50        1.96      4.06 o 
 -12   5   9        0.11        0.56      5.43 o 
 -11   5   9       68.25       59.92      5.89 o 
 -10   5   9       20.12       25.90      4.72 o 
  -9   5   9        4.81        3.64      4.08 o 
  -8   5   9      104.28      103.14      5.48 o 
  -7   5   9       16.29       13.62      3.97 o 
  -6   5   9      176.90      164.86      4.91 o 
  -5   5   9       20.30       24.84      3.38 o 
  -4   5   9      621.83      585.84      7.64 o 
  -3   5   9      210.01      205.76      4.14 o 
  -2   5   9      115.10      131.24      3.38 o 
  -1   5   9      688.49      673.94      6.71 o 
   0   5   9        2.59        1.02      1.58 o 
   1   5   9       19.71       15.15      2.81 o 
   2   5   9      443.22      436.71      5.70 o 
   3   5   9      137.87      136.27      4.40 o 
   4   5   9       22.77       26.94      3.81 o 
   5   5   9       48.73       49.17      4.55 o 
   6   5   9       17.10       16.25      4.91 o 
 -11   6   9      323.08      320.36     10.68 o 
 -10   6   9       10.38       11.29      5.20 o 
  -9   6   9      103.58       92.67      5.55 o 
  -8   6   9      187.64      179.47      6.21 o 
  -7   6   9      100.80      103.64      5.13 o 
  -6   6   9       20.30       20.00      3.70 o 
  -5   6   9     1764.97     1771.62     13.44 o 
  -4   6   9      587.07      600.48      6.01 o 
  -3   6   9       40.62       45.12      2.68 o 
  -2   6   9      287.82      275.72      4.44 o 
  -1   6   9      144.12      145.34      4.19 o 
   0   6   9      140.83      141.34      4.96 o 
   1   6   9      149.90      148.72      4.70 o 
   2   6   9        0.40       -0.19      4.45 o 
   3   6   9      572.45      574.06      7.97 o 
   4   6   9      233.87      238.15      7.48 o 
   5   6   9        0.16        1.00      4.79 o 
 -10   7   9      177.24      183.75      8.13 o 
  -9   7   9      202.01      209.94      9.29 o 
  -8   7   9      281.57      261.60      7.07 o 
  -7   7   9        0.56        2.59      3.83 o 
  -6   7   9       62.90       67.27      4.39 o 
  -5   7   9        6.48        4.04      3.54 o 
  -4   7   9        0.38        0.67      3.48 o 
  -3   7   9      725.55      721.39      7.65 o 
  -2   7   9      360.29      399.52      5.90 o 
  -1   7   9       61.78       70.24      5.29 o 
   0   7   9       50.14       44.47      5.09 o 
   1   7   9       20.92       19.41      3.79 o 
   2   7   9        0.56       -1.00      4.15 o 
   3   7   9        4.56        7.48      4.87 o 
   4   7   9       64.56       74.64      5.89 o 
  -9   8   9       23.37       29.59      5.88 o 
  -8   8   9      112.40      130.38      7.19 o 
  -7   8   9      424.52      429.07      9.70 o 
  -6   8   9      197.85      175.46      5.58 o 
  -5   8   9       61.91       58.82      4.20 o 
  -4   8   9      173.16      182.73      5.94 o 
  -3   8   9        1.24        1.11      3.66 o 
  -2   8   9       32.62       28.13      3.41 o 
  -1   8   9       11.86        8.97      4.03 o 
   0   8   9      542.95      529.33      8.34 o 
   1   8   9      112.67      113.34      5.95 o 
   2   8   9       47.45       57.19      6.10 o 
  -7   9   9       98.73      112.71      6.21 o 
  -6   9   9       26.77       33.34      4.94 o 
  -5   9   9       18.74       18.37      4.51 o 
  -4   9   9       49.64       62.08      5.74 o 
  -3   9   9      285.22      275.74      8.99 o 
  -2   9   9      444.17      438.40     12.21 o 
  -1   9   9      162.81      169.39      8.98 o 
   0   9   9       55.15       59.92      6.11 o 
 -14   0  10        7.54       10.89      8.10 o 
 -13   0  10       84.82       74.97      9.18 o 
 -12   0  10      155.98      154.30     10.33 o 
 -11   0  10        8.02        8.98      7.05 o 
 -10   0  10      104.79       81.16      6.64 o 
  -9   0  10      538.12      472.24     10.30 o 
  -8   0  10     1396.45     1367.63     32.24 o 
  -7   0  10      125.93      117.26      3.93 o 
  -6   0  10      588.39      523.69      9.24 o 
  -5   0  10      505.20      294.55      9.80 o 
  -4   0  10     1615.77     1706.57     16.78 o 
  -3   0  10      151.71      137.31      4.09 o 
  -2   0  10      146.84      117.94      4.19 o 
  -1   0  10      160.40      156.08      5.92 o 
   0   0  10       69.91       84.18      3.31 o 
   1   0  10       38.33       37.15      2.99 o 
   2   0  10      792.03      840.19     19.80 o 
   3   0  10      185.54      165.23      5.34 o 
   4   0  10      185.71      172.54      7.82 o 
   5   0  10      133.18      125.87      7.83 o 
   6   0  10       70.09       81.19      9.22 o 
 -14   1  10      403.50      411.72      9.17 o 
 -13   1  10      441.44      455.91     10.44 o 
 -12   1  10       59.26       66.24      5.83 o 
 -11   1  10      565.22      553.09     10.25 o 
 -10   1  10       13.80        8.46      4.41 o 
  -9   1  10     1391.76     1380.21     19.56 o 
  -8   1  10      342.68      325.76      6.51 o 
  -7   1  10     1452.66     1406.55     18.21 o 
  -6   1  10     1726.45     1650.52     13.20 o 
  -5   1  10      233.82      226.16      4.99 o 
  -4   1  10       13.92       25.87      1.89 o 
  -3   1  10      372.91      396.56      7.75 o 
  -2   1  10       65.65       77.33      1.61 o 
  -1   1  10      608.49      540.45      8.59 o 
   0   1  10     1446.09     1465.38     15.89 o 
   1   1  10      379.94      359.40      7.23 o 
   2   1  10     1292.94     1259.01     13.34 o 
   3   1  10      294.87      299.87      5.14 o 
   4   1  10        1.36        3.93      3.76 o 
   5   1  10      137.98      131.27      5.32 o 
   6   1  10      240.00      260.58      7.87 o 
 -13   2  10       44.41       32.76      5.47 o 
 -12   2  10        0.95        3.35      4.72 o 
 -11   2  10      359.55      371.23      9.92 o 
 -10   2  10       55.28       51.88      5.15 o 
  -9   2  10      649.84      625.66     16.29 o 
  -8   2  10      139.56      127.89      5.84 o 
  -7   2  10       16.05       14.30      4.17 o 
  -6   2  10       29.57       37.67      3.00 o 
  -5   2  10     1475.99     1394.07     10.36 o 
  -4   2  10       66.48       66.27      1.89 o 
  -3   2  10     1027.80      988.04     11.48 o 
  -2   2  10      415.27      407.23      7.14 o 
  -1   2  10       25.78       23.56      2.05 o 
   0   2  10       25.19       25.04      2.56 o 
   1   2  10      377.33      357.34      4.72 o 
   2   2  10      612.12      592.10      7.11 o 
   3   2  10      426.72      430.25      5.61 o 
   4   2  10       57.29       67.42      3.45 o 
   5   2  10        3.49        5.23      3.89 o 
   6   2  10      131.47      132.61      7.86 o 
 -13   3  10      550.53      583.63     13.48 o 
 -12   3  10        0.60        1.31      4.64 o 
 -11   3  10       35.77       38.60      4.84 o 
 -10   3  10        5.91        3.99      4.48 o 
  -9   3  10      515.21      558.53     11.40 o 
  -8   3  10        1.35        2.92      4.48 o 
  -7   3  10     1469.21     1384.86     21.41 o 
  -6   3  10      363.35      333.81      6.05 o 
  -5   3  10     1467.73     1450.32     21.05 o 
  -4   3  10       94.17      100.60      4.50 o 
  -3   3  10      189.06      202.30      3.34 o 
  -2   3  10        2.83        0.38      1.89 o 
  -1   3  10      786.38      763.69     10.67 o 
   0   3  10      802.18      766.35      6.05 o 
   1   3  10      191.93      191.82      4.00 o 
   2   3  10      620.89      621.17      7.92 o 
   3   3  10        4.19        5.82      2.87 o 
   4   3  10        6.79        3.86      3.01 o 
   5   3  10       99.34      100.57      4.34 o 
   6   3  10       74.12       88.95      6.03 o 
 -13   4  10       26.59       28.08      6.00 o 
 -12   4  10      198.18      211.90      8.22 o 
 -11   4  10      449.30      453.83     10.17 o 
 -10   4  10      251.42      257.08      7.05 o 
  -9   4  10      113.64      114.57      5.38 o 
  -8   4  10        5.04        6.31      3.87 o 
  -7   4  10      270.10      261.48      5.59 o 
  -6   4  10       82.99       86.26      4.03 o 
  -5   4  10      821.08      768.23      7.92 o 
  -4   4  10      554.48      556.06      7.22 o 
  -3   4  10     1550.24     1616.53     12.36 o 
  -2   4  10      302.02      286.51      5.67 o 
  -1   4  10      401.21      379.12      5.52 o 
   0   4  10       10.49        8.41      2.99 o 
   1   4  10      164.95      173.45      4.06 o 
   2   4  10       69.46       71.31      3.56 o 
   3   4  10      138.34      141.38      4.12 o 
   4   4  10      897.01      947.58      8.53 o 
   5   4  10       94.53       93.68      4.11 o 
 -12   5  10       73.24       79.09      6.56 o 
 -11   5  10        5.02        6.86      5.46 o 
 -10   5  10       96.19       92.59      5.53 o 
  -9   5  10        0.75       -0.58      4.23 o 
  -8   5  10       86.84       70.78      4.97 o 
  -7   5  10      170.75      165.66      5.65 o 
  -6   5  10      514.80      487.35     10.37 o 
  -5   5  10     2544.64     2471.36     13.16 o 
  -4   5  10       61.87       64.33      3.72 o 
  -3   5  10     1563.30     1502.74     14.55 o 
  -2   5  10      651.07      622.98      7.88 o 
  -1   5  10       24.74       23.94      2.84 o 
   0   5  10       13.04       14.64      2.88 o 
   1   5  10       11.42        7.74      2.84 o 
   2   5  10      419.08      422.64      6.09 o 
   3   5  10      141.57      139.45      4.20 o 
   4   5  10        7.37        6.83      3.41 o 
   5   5  10       62.80       61.70      4.88 o 
 -11   6  10      340.39      362.87     10.91 o 
 -10   6  10       75.27       68.14      5.43 o 
  -9   6  10      335.23      315.51      7.73 o 
  -8   6  10        3.04        2.55      4.30 o 
  -7   6  10        2.90        0.66      4.11 o 
  -6   6  10       26.24       21.13      3.80 o 
  -5   6  10      491.55      471.60      7.93 o 
  -4   6  10        0.55       -0.58      2.83 o 
  -3   6  10      808.51      784.86     10.51 o 
  -2   6  10      186.55      188.87      5.69 o 
  -1   6  10        2.95        0.57      3.90 o 
   0   6  10      178.18      180.96      5.07 o 
   1   6  10       28.57       31.22      3.83 o 
   2   6  10       12.13       11.69      4.56 o 
   3   6  10      116.28      129.25      5.71 o 
   4   6  10      651.22      694.06     11.32 o 
 -10   7  10       10.38       14.26      4.83 o 
  -9   7  10        4.68       10.03      4.59 o 
  -8   7  10       51.06       43.39      4.84 o 
  -7   7  10      300.05      294.29      6.62 o 
  -6   7  10        2.73        4.15      3.68 o 
  -5   7  10      161.43      152.47      5.58 o 
  -4   7  10      190.27      193.02      5.42 o 
  -3   7  10      120.48      116.37      4.71 o 
  -2   7  10        1.06       -0.71      3.43 o 
  -1   7  10      536.31      514.33      9.60 o 
   0   7  10      155.10      148.13      5.92 o 
   1   7  10        3.30        4.87      4.08 o 
   2   7  10        0.18        0.63      4.31 o 
   3   7  10       34.57       29.37      4.99 o 
  -9   8  10      138.59      123.68      7.35 o 
  -8   8  10       44.05       50.95      6.08 o 
  -7   8  10       12.98       17.18      4.72 o 
  -6   8  10        2.74        4.54      3.82 o 
  -5   8  10       52.36       54.56      4.72 o 
  -4   8  10       31.70       31.08      4.75 o 
  -3   8  10       73.06       61.97      4.37 o 
  -2   8  10       94.70       89.93      5.34 o 
  -1   8  10      255.81      252.98      7.65 o 
   0   8  10      293.67      303.10      7.02 o 
   1   8  10       58.00       54.73      5.44 o 
  -6   9  10       14.56       20.41      4.68 o 
  -5   9  10       70.43       81.77      7.90 o 
  -4   9  10       13.35       17.12      6.49 o 
  -3   9  10        1.70        1.77      5.36 o 
  -2   9  10       55.91       51.31      7.28 o 
  -1   9  10       51.52       53.14      7.38 o 
 -14   1  11       16.51       16.21      6.52 o 
 -13   1  11       19.49       17.32      5.64 o 
 -12   1  11       21.04       19.62      5.46 o 
 -11   1  11        0.83       -0.75      4.88 o 
 -10   1  11        5.78        5.29      4.29 o 
  -9   1  11      127.02      122.95      5.39 o 
  -8   1  11      597.70      560.54      9.41 o 
  -7   1  11      601.48      616.24      8.18 o 
  -6   1  11      531.69      580.40     14.82 o 
  -5   1  11      226.76      247.55      8.91 o 
  -4   1  11       16.25       19.17      2.10 o 
  -3   1  11      483.04      521.21      4.40 o 
  -2   1  11        2.88        3.26      0.74 o 
  -1   1  11       86.80       86.21      4.51 o 
   0   1  11        0.75        1.50      2.96 o 
   1   1  11        3.40        1.60      3.08 o 
   2   1  11       46.78       49.95      3.20 o 
   3   1  11       79.45       74.79      4.36 o 
   4   1  11       12.23       16.18      3.95 o 
   5   1  11       17.75       10.80      4.15 o 
   6   1  11        2.38        9.99      5.26 o 
 -13   2  11       14.18       17.94      5.17 o 
 -12   2  11      178.93      177.61      8.29 o 
 -11   2  11      141.01      124.98      6.29 o 
 -10   2  11       53.79       63.92      5.93 o 
  -9   2  11     1697.62     1774.39     23.51 o 
  -8   2  11      297.88      318.39      7.72 o 
  -7   2  11      116.22      129.42      5.65 o 
  -6   2  11        9.90       14.11      2.89 o 
  -5   2  11        8.10        6.75      1.33 o 
  -4   2  11        8.59        8.74      1.54 o 
  -3   2  11       13.23       16.20      1.43 o 
  -2   2  11       61.65       57.51      2.20 o 
  -1   2  11       51.81       49.96      4.09 o 
   0   2  11       87.56       93.42      3.42 o 
   1   2  11        0.77        3.15      3.05 o 
   2   2  11      313.13      295.01      8.93 o 
   3   2  11      405.45      372.34      6.08 o 
   4   2  11      118.43       96.72      4.85 o 
   5   2  11      151.08      141.31      5.52 o 
 -13   3  11       11.65       12.45      6.29 o 
 -12   3  11       56.54       60.90      6.61 o 
 -11   3  11       24.20       41.50      5.57 o 
 -10   3  11      107.84       85.53      7.11 o 
  -9   3  11      474.65      469.85      9.29 o 
  -8   3  11        1.99       10.08      4.79 o 
  -7   3  11      389.22      402.93      7.02 o 
  -6   3  11       70.31       79.29      4.61 o 
  -5   3  11       30.92       27.92      2.36 o 
  -4   3  11       12.44       16.21      1.99 o 
  -3   3  11      360.46      377.38      5.26 o 
  -2   3  11       10.82        6.86      1.93 o 
  -1   3  11        5.81        7.91      3.66 o 
   0   3  11      698.85      709.27      6.98 o 
   1   3  11      222.26      218.97      4.28 o 
   2   3  11      189.79      198.93      4.58 o 
   3   3  11      127.76      125.70      4.02 o 
   4   3  11       26.07       18.93      3.50 o 
   5   3  11       67.45       43.94      4.54 o 
 -13   4  11       68.75       81.52      6.90 o 
 -12   4  11        8.43        8.62      5.20 o 
 -11   4  11        0.00        0.32      4.46 o 
 -10   4  11       23.05       22.14      4.71 o 
  -9   4  11      359.07      368.43      7.75 o 
  -8   4  11       41.60       51.41      4.08 o 
  -7   4  11      344.43      341.61      6.19 o 
  -6   4  11       26.77       21.99      3.73 o 
  -5   4  11      154.91      149.09      4.17 o 
  -4   4  11       97.66       96.19      3.83 o 
  -3   4  11      661.09      627.69     11.46 o 
  -2   4  11       24.87       26.30      2.91 o 
  -1   4  11      547.81      524.90      6.12 o 
   0   4  11     1245.45     1270.28      9.76 o 
   1   4  11      175.39      168.93      4.11 o 
   2   4  11       12.97       12.92      3.21 o 
   3   4  11       12.90        9.52      3.20 o 
   4   4  11       60.65       65.89      3.78 o 
   5   4  11       13.16       14.01      4.52 o 
 -12   5  11        2.58        2.48      5.25 o 
 -11   5  11       32.13       31.05      5.05 o 
 -10   5  11        0.67        0.41      4.51 o 
  -9   5  11       16.45       13.08      4.46 o 
  -8   5  11       15.12       14.11      4.28 o 
  -7   5  11      128.79      122.90      4.78 o 
  -6   5  11       63.93       60.89      3.74 o 
  -5   5  11        0.04        1.15      2.97 o 
  -4   5  11      897.86      932.26     10.40 o 
  -3   5  11      113.07      114.97      3.60 o 
  -2   5  11       32.97       31.54      3.85 o 
  -1   5  11       18.07       23.70      4.14 o 
   0   5  11       77.75       74.09      3.57 o 
   1   5  11      236.47      226.82      5.34 o 
   2   5  11      247.94      249.49      5.25 o 
   3   5  11       16.40       16.09      3.49 o 
   4   5  11       83.06       90.45      4.44 o 
 -11   6  11      102.62       96.53      6.11 o 
 -10   6  11       28.53       33.11      5.21 o 
  -9   6  11       53.64       57.13      5.17 o 
  -8   6  11      293.84      315.09      7.52 o 
  -7   6  11      719.94      647.31     15.69 o 
  -6   6  11      205.02      211.90      5.05 o 
  -5   6  11       65.52       63.88      3.65 o 
  -4   6  11       31.93       24.55      3.14 o 
  -3   6  11        2.08        1.34      3.52 o 
  -2   6  11        4.64        8.39      3.65 o 
  -1   6  11       14.79       15.11      4.06 o 
   0   6  11      399.82      400.75      6.80 o 
   1   6  11      213.45      210.30      6.27 o 
   2   6  11      186.12      190.32      6.33 o 
   3   6  11        7.69        5.81      4.34 o 
 -10   7  11       89.39       85.14      5.96 o 
  -9   7  11      144.27      144.93      6.38 o 
  -8   7  11       10.92       13.45      4.64 o 
  -7   7  11       54.66       53.82      4.65 o 
  -6   7  11      275.18      283.96      6.51 o 
  -5   7  11      228.10      201.20      7.29 o 
  -4   7  11      420.06      423.39      8.52 o 
  -3   7  11        1.41        0.15      3.58 o 
  -2   7  11      116.70       93.93      5.27 o 
  -1   7  11       39.73       43.85      4.69 o 
   0   7  11        0.23        1.60      4.58 o 
   1   7  11      227.79      244.59     11.52 o 
   2   7  11       59.01       60.47      5.02 o 
  -8   8  11      200.20      226.17      9.04 o 
  -7   8  11      201.75      194.07      6.12 o 
  -6   8  11       48.26       49.32      5.95 o 
  -5   8  11      189.55      187.76      7.45 o 
  -4   8  11       21.36       19.01      4.85 o 
  -3   8  11       32.76       25.19      4.23 o 
  -2   8  11      373.51      387.05      8.51 o 
  -1   8  11      331.29      364.10      9.56 o 
   0   8  11       41.36       55.88      5.42 o 
 -14   0  12      174.01      177.13     11.81 o 
 -13   0  12      280.71      283.83     12.74 o 
 -12   0  12      160.35      193.14     11.03 o 
 -11   0  12      422.76      433.29     12.97 o 
 -10   0  12      125.39      120.03      7.19 o 
  -9   0  12       24.95       26.32      7.17 o 
  -8   0  12     1681.42     1682.36     31.77 o 
  -7   0  12       58.14       42.68     19.66 o 
  -6   0  12      912.32      941.55     23.47 o 
  -5   0  12      985.67      939.44     16.19 o 
  -4   0  12       90.50       99.96      4.82 o 
  -3   0  12      170.80      167.72      3.50 o 
  -2   0  12       13.44        4.84      2.81 o 
  -1   0  12      146.66      139.47      4.02 o 
   0   0  12       35.56       48.33      6.87 o 
   1   0  12      496.69      478.84     37.03 o 
   2   0  12      430.91      431.44     13.87 o 
   3   0  12     1063.61     1095.03     14.36 o 
   4   0  12      218.51      204.73      8.13 o 
   5   0  12       35.47       37.29      6.03 o 
 -14   1  12      206.00      190.54     10.61 o 
 -13   1  12       37.57       44.88      6.84 o 
 -12   1  12       45.70       30.79      6.22 o 
 -11   1  12       15.11       20.42      4.58 o 
 -10   1  12      758.12      734.65     11.65 o 
  -9   1  12       11.66       11.79      5.06 o 
  -8   1  12      641.56      637.43     13.90 o 
  -7   1  12     1639.20     1604.90     23.59 o 
  -6   1  12      355.87      379.37     11.46 o 
  -5   1  12      164.00      183.32      6.48 o 
  -4   1  12      160.02      147.90      2.87 o 
  -3   1  12     1271.64     1200.48     11.33 o 
  -2   1  12      874.23      902.59      9.70 o 
  -1   1  12       78.35       84.15      3.69 o 
   0   1  12        0.62        3.74      2.88 o 
   1   1  12      423.66      413.66      7.44 o 
   2   1  12      344.13      346.65      5.81 o 
   3   1  12      207.05      209.16      5.79 o 
   4   1  12      135.87      136.91      5.42 o 
   5   1  12      207.33      233.43      6.56 o 
 -13   2  12      149.30      174.98      8.66 o 
 -12   2  12      476.13      494.39     10.37 o 
 -11   2  12       14.94       21.87      6.10 o 
 -10   2  12      134.45      137.88      6.87 o 
  -9   2  12        7.99       21.35      5.24 o 
  -8   2  12      788.48      804.51     12.71 o 
  -7   2  12      181.71      175.16      7.27 o 
  -6   2  12     1118.00     1058.98     12.90 o 
  -5   2  12      275.91      253.97     10.11 o 
  -4   2  12     1014.56     1008.96      8.28 o 
  -3   2  12      144.72      145.73      5.25 o 
  -2   2  12      144.57      126.66      5.09 o 
  -1   2  12      523.18      520.67     14.73 o 
   0   2  12      599.21      580.08      7.16 o 
   1   2  12      266.51      265.06      5.49 o 
   2   2  12       96.84      103.20      4.51 o 
   3   2  12      172.09      174.63      5.46 o 
   4   2  12       94.31       99.88      5.12 o 
   5   2  12        0.35        0.93      4.24 o 
 -13   3  12        0.11        1.63      6.15 o 
 -12   3  12       22.51       23.85      5.78 o 
 -11   3  12        3.75        7.60      6.04 o 
 -10   3  12      647.18      652.80     13.51 o 
  -9   3  12        0.39        0.82      4.76 o 
  -8   3  12      403.09      409.55      7.60 o 
  -7   3  12      671.17      634.91     11.14 o 
  -6   3  12      506.64      505.02      8.24 o 
  -5   3  12      252.17      254.36      5.16 o 
  -4   3  12      378.43      352.27      9.89 o 
  -3   3  12      188.07      166.75      3.98 o 
  -2   3  12     2263.26     2221.98     20.37 o 
  -1   3  12      712.70      743.14      9.06 o 
   0   3  12        2.32        1.07      2.84 o 
   1   3  12        5.71        3.54      3.14 o 
   2   3  12       23.46       15.63      3.18 o 
   3   3  12       78.63       79.57      4.24 o 
   4   3  12        0.20        1.87      4.05 o 
 -12   4  12      133.01      137.36      6.63 o 
 -11   4  12       23.27       31.00      5.00 o 
 -10   4  12        9.48       11.76      4.53 o 
  -9   4  12       92.34       84.75      4.70 o 
  -8   4  12        9.43       12.93      3.76 o 
  -7   4  12        6.35       10.12      3.51 o 
  -6   4  12      618.74      629.84      8.21 o 
  -5   4  12      510.44      523.84      6.39 o 
  -4   4  12      540.67      542.70      6.66 o 
  -3   4  12      217.16      210.84      5.85 o 
  -2   4  12      149.24      154.36      4.04 o 
  -1   4  12        9.19        5.22      2.89 o 
   0   4  12      202.34      208.76      4.74 o 
   1   4  12      691.39      677.95      8.03 o 
   2   4  12       65.01       66.35      3.83 o 
   3   4  12       72.73       73.66      4.22 o 
   4   4  12        2.89        6.77      4.46 o 
 -12   5  12        4.84        5.92      5.05 o 
 -11   5  12       84.89       94.39      6.01 o 
 -10   5  12      134.55      147.63      6.30 o 
  -9   5  12      444.87      427.20      8.46 o 
  -8   5  12      316.29      314.12      6.54 o 
  -7   5  12      153.66      159.79      5.08 o 
  -6   5  12      167.46      174.05      5.01 o 
  -5   5  12      206.82      209.17      4.74 o 
  -4   5  12      192.21      189.18      5.22 o 
  -3   5  12      173.76      187.80      4.72 o 
  -2   5  12       85.55       84.09      4.25 o 
  -1   5  12      596.51      580.38      7.94 o 
   0   5  12       51.62       58.32      3.58 o 
   1   5  12      107.62      109.56      5.26 o 
   2   5  12        0.94       -2.24      4.18 o 
   3   5  12      130.24      129.01      5.31 o 
 -11   6  12       34.80       31.39      5.30 o 
 -10   6  12       47.20       59.28      5.50 o 
  -9   6  12        1.02        3.63      4.53 o 
  -8   6  12       11.84       11.29      4.36 o 
  -7   6  12        1.54        0.74      4.15 o 
  -6   6  12      252.20      250.21      5.79 o 
  -5   6  12       98.30       92.44      4.59 o 
  -4   6  12      287.10      277.99      6.23 o 
  -3   6  12      130.40      130.19      4.96 o 
  -2   6  12       33.86       34.60      5.11 o 
  -1   6  12      131.07      135.67      6.04 o 
   0   6  12       86.32       91.44      5.24 o 
   1   6  12      168.22      164.80      6.09 o 
   2   6  12       30.86       28.79      4.61 o 
  -9   7  12       11.90        8.29      4.71 o 
  -8   7  12       65.10       55.04      5.20 o 
  -7   7  12       40.07       40.31      4.61 o 
  -6   7  12        8.73       14.45      5.23 o 
  -5   7  12       63.79       57.82      5.16 o 
  -4   7  12      244.26      231.87      7.10 o 
  -3   7  12       54.16       49.82      4.33 o 
  -2   7  12      187.35      183.33      6.43 o 
  -1   7  12       20.25       21.87      4.56 o 
   0   7  12        0.39        2.47      4.83 o 
   1   7  12       32.40       29.78      5.29 o 
  -7   8  12       15.03       14.04      5.42 o 
  -6   8  12       61.12       59.35      5.96 o 
  -5   8  12      225.00      231.40      8.24 o 
  -4   8  12      217.80      197.61      7.10 o 
  -3   8  12      319.87      325.81      7.31 o 
  -2   8  12        0.07        2.03      4.78 o 
  -1   8  12       43.62       39.28      6.23 o 
 -13   1  13        6.97        5.30      6.12 o 
 -12   1  13        1.86        0.90      5.21 o 
 -11   1  13       77.64       84.47      6.37 o 
 -10   1  13        9.79        9.15      5.13 o 
  -9   1  13       21.26       21.04      5.98 o 
  -8   1  13      793.31      819.06     13.08 o 
  -7   1  13        0.56       -4.23      7.09 o 
  -6   1  13        0.30        2.25      5.19 o 
  -5   1  13        8.45        5.86      2.69 o 
  -4   1  13       92.76       93.44      2.99 o 
  -3   1  13        0.06        0.91      3.10 o 
  -2   1  13       31.59       28.99      3.99 o 
  -1   1  13       62.40       57.31      3.53 o 
   0   1  13        1.19        2.42      4.47 o 
   1   1  13       89.62       79.32      5.29 o 
   2   1  13       22.31       19.72      3.92 o 
   3   1  13       67.45       65.26      4.66 o 
   4   1  13        1.08        0.53      4.11 o 
 -13   2  13        0.44       -0.91      8.37 o 
 -12   2  13       59.88       70.34      7.26 o 
 -11   2  13       11.32        8.47      5.30 o 
 -10   2  13       37.87       30.00      5.28 o 
  -9   2  13      113.41      105.31      6.28 o 
  -8   2  13      328.90      319.30      9.17 o 
  -7   2  13     1367.11     1350.86     15.53 o 
  -6   2  13       20.85       27.90      5.91 o 
  -5   2  13       36.74       46.68      2.94 o 
  -4   2  13      356.16      369.75      4.79 o 
  -3   2  13        1.96        2.47      2.06 o 
  -2   2  13       87.09       88.49      4.77 o 
  -1   2  13       15.05       11.80      3.39 o 
   0   2  13      153.16      146.05      5.61 o 
   1   2  13       48.86       39.89      4.21 o 
   2   2  13       13.99       10.68      3.50 o 
   3   2  13      170.03      169.26      5.73 o 
   4   2  13       17.81       12.97      4.25 o 
 -13   3  13      149.60      154.56      8.92 o 
 -12   3  13       23.41       29.14      5.53 o 
 -11   3  13       30.84       35.98      6.46 o 
 -10   3  13       10.54       17.96      5.35 o 
  -9   3  13       44.41       34.26      5.42 o 
  -8   3  13      257.44      247.54      7.15 o 
  -7   3  13       14.10       16.39      4.45 o 
  -6   3  13       95.48       96.42      4.58 o 
  -5   3  13      262.53      264.48      6.30 o 
  -4   3  13        0.00       -0.89      2.67 o 
  -3   3  13      456.16      449.52      8.51 o 
  -2   3  13       38.76       42.38      3.98 o 
  -1   3  13        9.44       10.65      3.27 o 
   0   3  13       19.20       14.33      2.98 o 
   1   3  13       94.53       94.80      4.86 o 
   2   3  13       89.68       90.87      4.65 o 
   3   3  13       87.31       75.97      4.75 o 
 -12   4  13       18.22       15.26      4.91 o 
 -11   4  13       46.24       44.60      5.28 o 
 -10   4  13        0.15        4.42      4.56 o 
  -9   4  13        0.60        2.15      3.91 o 
  -8   4  13      245.88      225.24      6.35 o 
  -7   4  13      184.03      182.01      6.29 o 
  -6   4  13      184.17      183.42      5.41 o 
  -5   4  13      113.23      109.08      4.46 o 
  -4   4  13      241.79      240.29      6.66 o 
  -3   4  13      836.24      837.10     12.36 o 
  -2   4  13      112.67      115.12      4.74 o 
  -1   4  13       40.02       40.09      3.93 o 
   0   4  13        1.20        1.36      3.28 o 
   1   4  13       10.53       11.71      3.47 o 
   2   4  13       38.84       43.59      4.15 o 
   3   4  13        8.98       14.19      3.76 o 
 -11   5  13       18.19       18.84      5.14 o 
 -10   5  13       60.68       71.12      5.63 o 
  -9   5  13        6.83       15.40      4.51 o 
  -8   5  13      437.07      447.84      8.70 o 
  -7   5  13      151.44      169.94      5.65 o 
  -6   5  13      212.22      207.81      5.61 o 
  -5   5  13        6.46        5.63      3.62 o 
  -4   5  13      179.74      190.57      5.37 o 
  -3   5  13       58.33       56.97      3.79 o 
  -2   5  13       36.86       35.20      4.08 o 
  -1   5  13       23.97       24.47      3.89 o 
   0   5  13      375.68      380.72      8.26 o 
   1   5  13      285.79      290.45      7.06 o 
   2   5  13       30.16       31.62      5.28 o 
 -10   6  13      189.76      194.22      7.15 o 
  -9   6  13      808.10      793.32     11.34 o 
  -8   6  13      289.95      303.44      7.61 o 
  -7   6  13       86.74       92.03      4.98 o 
  -6   6  13      156.42      154.28      6.89 o 
  -5   6  13       42.63       31.28      3.99 o 
  -4   6  13        0.22        0.14      3.75 o 
  -3   6  13      135.03      133.14      6.01 o 
  -2   6  13      122.75      124.80      6.57 o 
  -1   6  13      207.23      212.84      5.79 o 
   0   6  13       45.53       47.98      4.80 o 
   1   6  13       26.36       27.10      4.56 o 
  -9   7  13       78.82       90.68      5.89 o 
  -8   7  13      367.68      384.32      9.87 o 
  -7   7  13      398.53      434.19     10.27 o 
  -6   7  13       53.92       51.70      5.88 o 
  -5   7  13        6.40        4.57      4.69 o 
  -4   7  13       11.10       16.63      4.61 o 
  -3   7  13        0.06       -0.78      4.45 o 
  -2   7  13       58.42       63.60      5.24 o 
  -1   7  13      195.35      204.34      7.34 o 
   0   7  13      401.00      409.84     10.82 o 
  -6   8  13        1.63       -1.84      5.50 o 
  -5   8  13      120.59      123.12      7.15 o 
  -4   8  13        3.65        3.54      4.95 o 
  -3   8  13      116.74      135.07      6.66 o 
 -13   0  14      120.38      107.07     13.33 o 
 -12   0  14      238.31      252.33     12.24 o 
 -11   0  14      254.70      271.27     18.41 o 
 -10   0  14      151.81      167.65     15.65 o 
  -9   0  14      879.43      925.56     26.42 o 
  -8   0  14       25.71       29.25     10.39 o 
  -7   0  14      422.94      471.19     19.55 o 
  -6   0  14     1284.13     1307.69     34.34 o 
  -5   0  14      259.63      260.42      6.96 o 
  -4   0  14      133.07      140.12      6.00 o 
  -3   0  14       90.02       95.33      5.79 o 
  -2   0  14     1030.48     1019.98     16.25 o 
  -1   0  14      583.81      585.31     13.62 o 
   0   0  14      325.81      317.91     11.62 o 
   1   0  14      184.56      194.21      8.75 o 
   2   0  14       61.70       53.19      6.13 o 
   3   0  14       28.50       27.85      5.79 o 
 -13   1  14       74.27       74.12      8.15 o 
 -12   1  14      259.90      293.66      9.10 o 
 -11   1  14      549.95      550.80     11.12 o 
 -10   1  14      545.15      583.13     17.03 o 
  -9   1  14       30.33       30.84      8.35 o 
  -8   1  14      549.92      572.10     15.42 o 
  -7   1  14      315.78      344.46     12.64 o 
  -6   1  14       17.54       20.35      5.46 o 
  -5   1  14      614.08      637.20      7.74 o 
  -4   1  14      254.14      238.62      4.98 o 
  -3   1  14       16.28       13.86      3.41 o 
  -2   1  14       84.23       99.05      7.84 o 
  -1   1  14      100.59       97.04      5.48 o 
   0   1  14       11.58       14.27      4.76 o 
   1   1  14        0.72        0.73      4.53 o 
   2   1  14      233.63      235.19      5.79 o 
   3   1  14       23.11       24.08      4.06 o 
 -13   2  14      132.21      135.59      8.80 o 
 -12   2  14        6.86        6.14      6.89 o 
 -11   2  14       29.17       32.40      5.78 o 
 -10   2  14       82.25       86.29      7.51 o 
  -9   2  14      258.94      248.41      9.02 o 
  -8   2  14      159.85      159.08      7.60 o 
  -7   2  14      674.32      729.26     12.29 o 
  -6   2  14     1525.84     1536.19     33.74 o 
  -5   2  14      214.91      214.25      6.35 o 
  -4   2  14       41.50       38.88      3.26 o 
  -3   2  14      581.76      562.61      7.67 o 
  -2   2  14      780.59      746.44      9.21 o 
  -1   2  14      901.56      892.18     13.85 o 
   0   2  14      106.89      118.46      5.43 o 
   1   2  14      123.53      140.38      5.42 o 
   2   2  14       26.01       22.96      4.24 o 
   3   2  14        3.35        3.30      4.23 o 
 -13   3  14       16.71       11.38      5.78 o 
 -12   3  14      141.74      143.32      8.85 o 
 -11   3  14      249.48      249.59      8.47 o 
 -10   3  14       22.09       34.36      5.72 o 
  -9   3  14       88.59       97.44      6.04 o 
  -8   3  14      276.69      233.97      7.10 o 
  -7   3  14        0.14        3.17      4.18 o 
  -6   3  14      121.77      121.05      4.77 o 
  -5   3  14      254.31      248.48     13.24 o 
  -4   3  14      621.08      600.39      8.94 o 
  -3   3  14     1381.13     1383.88     16.21 o 
  -2   3  14      178.29      192.65      5.73 o 
  -1   3  14      174.33      155.73      4.93 o 
   0   3  14       29.02       34.86      4.66 o 
   1   3  14       37.26       43.75      4.43 o 
   2   3  14       92.11      103.48      5.02 o 
 -12   4  14       68.17       62.08      5.77 o 
 -11   4  14      123.48      117.53      6.38 o 
 -10   4  14       25.65       28.86      4.53 o 
  -9   4  14      505.15      508.61      8.89 o 
  -8   4  14      216.81      219.28      7.03 o 
  -7   4  14       63.83       65.58      5.07 o 
  -6   4  14      295.05      279.15      7.59 o 
  -5   4  14        1.31        2.52      4.04 o 
  -4   4  14       92.81       88.61      5.31 o 
  -3   4  14       19.39       16.91      4.12 o 
  -2   4  14       59.70       55.40      4.38 o 
  -1   4  14      594.71      580.41      7.59 o 
   0   4  14      490.92      504.55      9.58 o 
   1   4  14        0.35       -1.79      4.62 o 
   2   4  14       25.74       30.31      4.46 o 
 -11   5  14      404.02      410.07      9.37 o 
 -10   5  14      413.94      401.76      8.91 o 
  -9   5  14       31.16       31.92      4.84 o 
  -8   5  14       51.15       55.82      4.73 o 
  -7   5  14      262.61      244.73      7.45 o 
  -6   5  14        0.45       -0.82      3.89 o 
  -5   5  14       12.00        9.99      3.67 o 
  -4   5  14      186.49      212.51      8.09 o 
  -3   5  14      467.47      450.53      8.09 o 
  -2   5  14      350.33      340.07      6.99 o 
  -1   5  14       68.95       71.84      5.31 o 
   0   5  14        3.63        5.33      4.12 o 
   1   5  14       62.05       60.59      5.72 o 
 -10   6  14       30.37       46.61      5.66 o 
  -9   6  14      393.34      416.88      8.91 o 
  -8   6  14      346.71      327.63     10.53 o 
  -7   6  14      121.01      119.17      7.55 o 
  -6   6  14        4.40        3.00      4.86 o 
  -5   6  14       11.38        9.07      3.95 o 
  -4   6  14        9.62        8.62      4.67 o 
  -3   6  14        0.49        0.07      4.52 o 
  -2   6  14        8.80        5.37      5.06 o 
  -1   6  14       60.11       51.51      4.94 o 
   0   6  14       68.55       67.82      5.20 o 
  -8   7  14       12.86       15.41      6.33 o 
  -7   7  14        7.31        8.42      5.92 o 
  -6   7  14       13.94       14.62      5.25 o 
  -5   7  14      383.24      380.70     12.56 o 
  -4   7  14      249.66      263.07      9.03 o 
  -3   7  14       76.00       68.31      5.69 o 
  -2   7  14       28.67       28.98      6.06 o 
 -13   1  15       36.25       35.04      7.15 o 
 -12   1  15        4.98        5.43      7.10 o 
 -11   1  15      176.30      163.78      8.79 o 
 -10   1  15       66.08       63.03      8.87 o 
  -9   1  15        4.67        4.67      7.60 o 
  -8   1  15      180.71      177.40     10.84 o 
  -7   1  15        7.21        9.25      8.56 o 
  -6   1  15       59.20       59.82      6.40 o 
  -5   1  15       16.58       15.86      3.66 o 
  -4   1  15       95.02       81.43      3.96 o 
  -3   1  15        2.48        5.84      3.31 o 
  -2   1  15       13.18       10.46      4.17 o 
  -1   1  15      115.04      112.02      5.93 o 
   0   1  15       77.15       61.14      5.17 o 
   1   1  15        3.22        2.80      4.00 o 
   2   1  15        0.29        0.82      3.80 o 
 -13   2  15        5.92        4.34      6.91 o 
 -12   2  15       24.12       18.98      5.66 o 
 -11   2  15       12.91        9.59      6.61 o 
 -10   2  15       65.49       68.88      7.32 o 
  -9   2  15       92.22       77.14      6.82 o 
  -8   2  15      157.27      153.88     10.09 o 
  -7   2  15      457.08      462.26     10.37 o 
  -6   2  15      239.96      238.80      8.89 o 
  -5   2  15      275.59      276.64      7.26 o 
  -4   2  15        0.03       -1.36      3.75 o 
  -3   2  15        4.70        1.80      3.42 o 
  -2   2  15      264.74      259.40      6.47 o 
  -1   2  15       24.68       18.52      4.64 o 
   0   2  15       18.40       20.66      4.78 o 
   1   2  15       33.49       26.75      4.51 o 
   2   2  15        3.20        5.40      3.95 o 
 -12   3  15      188.30      189.47      9.69 o 
 -11   3  15        5.58        1.96      5.68 o 
 -10   3  15       31.13       25.67      5.46 o 
  -9   3  15       15.60        7.36      4.66 o 
  -8   3  15       25.32       30.20      4.84 o 
  -7   3  15      232.32      240.17      8.27 o 
  -6   3  15      179.74      167.44      6.41 o 
  -5   3  15       23.63       20.59      5.90 o 
  -4   3  15       64.14       64.03      5.65 o 
  -3   3  15       75.89       78.35      6.72 o 
  -2   3  15      297.19      285.06     10.74 o 
  -1   3  15      143.42      143.79      7.71 o 
   0   3  15       44.64       54.44      5.82 o 
   1   3  15        0.59        1.29      4.63 o 
 -11   4  15        0.01       -1.52      4.41 o 
 -10   4  15       88.36       77.57      5.53 o 
  -9   4  15      324.84      290.47      8.22 o 
  -8   4  15        4.28        1.84      5.54 o 
  -7   4  15       74.73       75.41      6.24 o 
  -6   4  15      116.17      122.01      6.06 o 
  -5   4  15      214.37      204.05      8.86 o 
  -4   4  15       26.11       25.79      5.19 o 
  -3   4  15      259.52      243.63      6.92 o 
  -2   4  15       16.82       11.89      3.94 o 
  -1   4  15      127.16      120.01      6.04 o 
   0   4  15        1.98        1.37      4.81 o 
   1   4  15        7.15        8.26      4.77 o 
 -11   5  15       19.49       21.62      5.22 o 
 -10   5  15        1.07        3.12      4.67 o 
  -9   5  15      182.24      192.06      7.73 o 
  -8   5  15      339.15      358.25      8.95 o 
  -7   5  15      167.99      171.43      6.81 o 
  -6   5  15       19.68       17.75      4.37 o 
  -5   5  15        1.15        2.89      5.00 o 
  -4   5  15       18.60       17.21      4.20 o 
  -3   5  15      283.05      284.17      9.17 o 
  -2   5  15      430.30      420.18      9.75 o 
  -1   5  15      221.30      226.56      7.46 o 
   0   5  15       14.05       16.29      5.12 o 
  -9   6  15       10.51        7.81      6.06 o 
  -8   6  15        9.71       10.34      6.00 o 
  -7   6  15       37.49       49.40      6.46 o 
  -6   6  15        0.27        2.68      4.98 o 
  -5   6  15      182.15      208.98      7.35 o 
  -4   6  15       31.98       30.87      5.22 o 
  -3   6  15        2.81        0.74      4.83 o 
  -2   6  15        1.21       -0.69      5.61 o 
  -6   7  15        0.56        3.08      6.57 o 
  -5   7  15        0.94        2.45      5.95 o 
 -12   0  16       24.34       36.08     12.79 o 
 -11   0  16      704.45      842.91     28.36 o 
 -10   0  16     1235.09     1277.32     32.70 o 
  -9   0  16      851.28      937.30     28.13 o 
  -8   0  16       55.11       66.37     13.01 o 
  -7   0  16      295.70      309.71     18.77 o 
  -6   0  16      343.10      341.39     17.39 o 
  -5   0  16      161.59      150.49      6.56 o 
  -4   0  16      151.20      157.07      6.97 o 
  -3   0  16     1405.96     1399.61     30.14 o 
  -2   0  16      372.36      398.97     14.61 o 
  -1   0  16      291.97      283.33     11.42 o 
   0   0  16       13.68        4.57      7.25 o 
   1   0  16        0.23        1.35      5.50 o 
 -12   1  16      310.22      324.20     13.88 o 
 -11   1  16      400.20      455.67     15.92 o 
 -10   1  16        5.33        6.21      7.89 o 
  -9   1  16       54.90       60.60      8.83 o 
  -8   1  16      173.01      187.82     11.28 o 
  -7   1  16        0.10        3.33      8.05 o 
  -6   1  16        8.24        5.96      4.58 o 
  -5   1  16      453.84      461.48     11.79 o 
  -4   1  16       66.39       61.90      4.78 o 
  -3   1  16      839.04      830.95     13.61 o 
  -2   1  16       70.76       72.22      5.28 o 
  -1   1  16      619.04      607.67     14.33 o 
   0   1  16      252.45      241.35      7.96 o 
   1   1  16       22.57       32.16      4.15 o 
 -12   2  16        0.27       -1.89      7.23 o 
 -11   2  16      186.53      191.17      9.37 o 
 -10   2  16      404.44      421.69     14.73 o 
  -9   2  16      396.49      467.01     26.53 o 
  -8   2  16      308.98      329.77      9.59 o 
  -7   2  16      240.44      236.84     11.75 o 
  -6   2  16      248.45      251.68     13.84 o 
  -5   2  16        9.30       11.01      4.62 o 
  -4   2  16       92.44       87.96      5.07 o 
  -3   2  16      556.00      557.34     10.40 o 
  -2   2  16      520.31      556.72      8.97 o 
  -1   2  16      173.47      182.92      6.42 o 
   0   2  16       30.56       35.55      5.01 o 
 -12   3  16       76.75       79.88      8.33 o 
 -11   3  16       40.88       40.86      6.14 o 
 -10   3  16       66.52       70.42      6.24 o 
  -9   3  16        0.29       -3.10      4.79 o 
  -8   3  16       27.02       26.32      5.62 o 
  -7   3  16       44.93       48.94      8.30 o 
  -6   3  16      351.97      365.62     10.93 o 
  -5   3  16      550.46      526.09     15.37 o 
  -4   3  16        3.18        1.08      5.18 o 
  -3   3  16        0.22       -0.35      5.69 o 
  -2   3  16       11.55        6.81      6.24 o 
  -1   3  16        1.67        3.04      5.93 o 
   0   3  16      149.12      148.52      6.62 o 
 -11   4  16      173.45      162.56      6.84 o 
 -10   4  16      185.38      191.62      7.91 o 
  -9   4  16       45.48       55.57      6.74 o 
  -8   4  16       61.13       68.04      6.69 o 
  -7   4  16      215.28      210.12     11.13 o 
  -6   4  16       23.91       14.42      6.47 o 
  -5   4  16        0.05        0.15      5.87 o 
  -4   4  16       31.93       35.10      5.49 o 
  -3   4  16      389.38      383.50      7.75 o 
  -2   4  16      308.51      300.26      8.08 o 
  -1   4  16       86.65       97.56      5.96 o 
 -10   5  16        0.45       -2.32      5.37 o 
  -9   5  16        2.86        4.85      5.25 o 
  -8   5  16       98.65      106.67      6.44 o 
  -7   5  16       76.26       76.64      7.06 o 
  -6   5  16      249.92      244.86      8.43 o 
  -5   5  16      333.87      319.46      9.03 o 
  -4   5  16        0.09        1.74      4.95 o 
  -3   5  16        7.99        7.48      4.99 o 
  -2   5  16        0.73        0.04      5.35 o 
  -8   6  16       43.81       53.61      6.94 o 
  -7   6  16       37.41       41.57      8.98 o 
  -6   6  16       36.60       46.40      7.60 o 
  -5   6  16        1.07        3.83      5.09 o 
  -4   6  16       72.41       75.37      6.02 o 
 -12   1  17      139.43      136.16     11.26 o 
 -11   1  17       18.40       20.56      9.15 o 
 -10   1  17       50.82       50.00      9.32 o 
  -9   1  17        8.59       10.65      8.69 o 
  -8   1  17        1.63       -0.60      8.04 o 
  -7   1  17       66.27       67.17      8.96 o 
  -6   1  17       16.08       14.44      5.12 o 
  -5   1  17      103.28       88.89      5.01 o 
  -4   1  17        4.42        4.35      4.16 o 
  -3   1  17       11.75       11.45      4.38 o 
  -2   1  17        2.37        0.12      4.54 o 
  -1   1  17       24.31       21.67      5.14 o 
 -11   2  17       32.93       38.85      9.68 o 
 -10   2  17      165.60      159.49     11.27 o 
  -9   2  17      142.95      143.59      7.94 o 
  -8   2  17       52.89       53.01      9.06 o 
  -7   2  17      635.74      616.26     25.28 o 
  -6   2  17       16.02       19.82      6.57 o 
  -5   2  17      175.42      167.90      8.86 o 
  -4   2  17        6.49        3.82      4.99 o 
  -3   2  17        0.52       -2.07      5.25 o 
  -2   2  17       25.20       24.28      6.46 o 
  -1   2  17       41.92       40.03      7.22 o 
 -11   3  17      139.06      162.33      9.21 o 
 -10   3  17      222.53      245.00      9.76 o 
  -9   3  17      304.20      289.22     13.28 o 
  -8   3  17       50.45       46.84      9.22 o 
  -7   3  17      246.13      251.41     12.21 o 
  -6   3  17      106.27       96.56      7.96 o 
  -5   3  17        6.13        2.29      6.53 o 
  -4   3  17       41.57       37.60      5.62 o 
  -3   3  17       72.29       73.24      6.43 o 
  -2   3  17        0.14        0.91      5.38 o 
  -1   3  17       40.46       43.22      6.26 o 
 -10   4  17      130.65      137.68      8.35 o 
  -9   4  17        3.87        5.41      8.05 o 
  -8   4  17       32.65       40.09      8.96 o 
  -7   4  17       11.25       15.63      7.77 o 
  -6   4  17       77.70       82.77      7.69 o 
  -5   4  17       38.34       43.46      7.27 o 
  -4   4  17        0.51        2.12      5.48 o 
  -3   4  17        1.06        0.63      4.28 o 
  -2   4  17       34.36       31.26      5.94 o 
  -8   5  17       58.63       55.03      7.14 o 
  -7   5  17        2.48        2.01      5.91 o 
  -6   5  17       44.35       38.93      7.51 o 
  -5   5  17      156.55      163.58      9.34 o 
  -4   5  17      445.22      475.16     12.41 o 
 -11   0  18      418.24      426.48     23.20 o 
 -10   0  18       86.92       95.43     14.78 o 
  -9   0  18        2.13        6.24     12.18 o 
  -8   0  18       79.64       85.68     15.20 o 
  -7   0  18       32.37       24.85     11.63 o 
  -6   0  18      105.34      112.45      9.18 o 
  -5   0  18       17.81       16.63      7.62 o 
  -4   0  18      743.38      726.06     33.30 o 
  -3   0  18      111.92      119.79     10.42 o 
  -2   0  18      588.91      570.94     15.74 o 
 -11   1  18       16.99       23.37      9.36 o 
 -10   1  18      172.27      186.77     11.96 o 
  -9   1  18      124.07      147.38     11.74 o 
  -8   1  18      117.84      135.41     11.33 o 
  -7   1  18       38.76       46.65      8.82 o 
  -6   1  18      212.38      210.08     12.61 o 
  -5   1  18       35.18       36.18      7.06 o 
  -4   1  18        0.01        1.16      5.31 o 
  -3   1  18       74.48       72.56      5.52 o 
  -2   1  18      367.33      371.52      9.67 o 
 -10   2  18      318.27      330.02     14.67 o 
  -9   2  18       56.84       62.04      9.91 o 
  -8   2  18       46.97       51.61      9.10 o 
  -7   2  18       84.37       74.65      7.86 o 
  -6   2  18       99.10      100.13      8.42 o 
  -5   2  18       27.91       29.97      6.96 o 
  -4   2  18      561.84      594.49     11.72 o 
  -3   2  18      138.16      160.26      7.85 o 
 -10   3  18      138.22      127.92     10.85 o 
  -9   3  18      249.98      244.03     13.12 o 
  -8   3  18      361.18      385.02     16.57 o 
  -7   3  18      140.88      150.62      9.61 o 
  -6   3  18        2.16        2.61      6.75 o 
  -5   3  18       78.79       72.13      7.93 o 
  -4   3  18        5.61        2.63      5.52 o 
  -3   3  18        0.31       -0.63      5.84 o 
  -8   4  18        4.50        0.88      8.55 o 
  -7   4  18       74.54       79.82      8.20 o 
  -6   4  18       45.15       45.35      7.53 o 
  -5   4  18      150.68      155.97      9.35 o 
  -9   1  19        1.15        6.61      8.77 o 
  -8   1  19        0.00       -8.86      8.86 o 
  -7   1  19        3.19        1.84      6.71 o 
  -6   1  19       10.82        8.45      6.86 o 
  -5   1  19       64.88       64.48      7.94 o 
  -4   1  19        3.14        5.58      7.00 o 
  -9   2  19       31.34       40.83      9.60 o 
  -8   2  19      136.20      139.26     11.68 o 
  -7   2  19      107.29       96.20      8.51 o 
  -6   2  19      141.75      146.24      9.42 o 
  -5   2  19      349.70      347.14     12.75 o 
                                                 
